# Supplementary material for: Geographical patterns in climate and agricultural technology drive soybean productivity in Brazil
Source: PLoS One. 2018 Jan 30;13(1):e0191273. doi: 10.1371/journal.pone.0191273 (PMC5790230; doi:10.1371/journal.pone.0191273)
Supplement: S1 Table — (XLSX) [file pone.0191273.s001.xlsx]

## Sheet: Table S1
Name_of_municipalities	Longitude	Latitude	Productivity	Suitability_present	Tec1	Tec2	Tec3	Tec4	Tec5	Tec6	Tec7	Tec8	Tec9	Tec10	R2_Pure_suitability	R2_shared	R2_pure_technology
Rio_Branco-AC	-68.37	-10.07	0.92	0.338888	9088	1001	394	1966	3076	2729	3076	238	517	268	0.039	0.395	0.209
Senador_Guiomard-AC	-67.43	-10	0.42	0.3272	3727	134	157	1052	1194	1130	1194	116	122	28	0.042	0.394	0.211
Arapiraca-AL	-36.64	-9.75	0.96	0.0509625	13847	156	180	3738	4461	1671	4461	2417	1893	263	0.005	0.158	0.134
Campo_Alegre-AL	-36.28	-9.81	0.21	0.111772	4883	209	442	631	937	235	937	61	11732	67	0.006	0.156	0.133
Limoeiro_de_Anadia-AL	-36.47	-9.73	0.38	0.0813675	7002	650	26	2528	2798	1650	2798	1082	579	77	0.005	0.155	0.134
Taquarana-AL	-36.5	-9.62	0.18	0.0813675	6910	98	56	2399	2777	1550	2777	799	51	24	0.006	0.155	0.134
Beruri-AM	-61.79	-4.6	0.12	0.200967	2624	0	0	98	748	86	748	9	0	1	0.046	0.289	0.223
Fonte_Boa-AM	-66.36	-2.49	0.21	0.0194417	4097	0	0	290	875	469	875	2	0	18	0.009	0.455	0.191
Humaitá-AM	-62.49	-7.36	1.71	0.192761	530	9	91	91	163	119	163	10	5	6	0.057	0.229	0.249
Iranduba-AM	-60.48	-3.1	1.25	0.158942	3144	68	83	596	842	590	842	281	596	180	0.04	0.316	0.196
Itacoatiara-AM	-58.78	-3.17	0.64	0.109453	6284	71	87	835	1601	1094	1601	227	284	86	0.041	0.289	0.178
Manicoré-AM	-61.45	-6.46	0.24	0.170202	7387	60	25	788	2166	690	2166	170	253	57	0.055	0.231	0.238
Parintins-AM	-56.85	-2.69	0.06	0.1111	15092	14	11	846	4523	823	4523	314	237	70	0.034	0.272	0.154
Pauini-AM	-68.2	-7.76	0.28	0.198602	8517	40	0	386	1876	1141	1876	1	55	18	0.029	0.403	0.207
Urucurituba-AM	-57.77	-2.81	0.35	0.12432	2045	18	0	99	431	126	431	6	20	3	0.038	0.275	0.166
Baianópolis-BA	-44.44	-12.65	2.28	0.954265	8935	541	432	2115	2821	574	2821	157	136	93	0.015	0.089	0.134
Barreiras-BA	-45.53	-12.02	2.35	0.928593	7774	160	2178	1557	1982	1464	1982	278	22446	625	0.016	0.082	0.135
Cocos-BA	-45.22	-14.5	0.96	0.930099	5864	471	350	711	1546	1236	1546	140	2423	310	0.022	0.07	0.122
Correntina-BA	-45.41	-13.48	2.24	0.935013	12692	963	1762	1995	3899	2263	3899	173	4588	964	0.019	0.074	0.127
Cristópolis-BA	-44.26	-12.19	0.56	0.957315	5207	689	72	1235	1562	311	1562	31	95	51	0.014	0.088	0.137
Formosa_do_Rio_Preto-BA	-45.75	-11.03	2.4	0.921856	7395	120	2617	919	1617	744	1617	207	19097	17	0.014	0.08	0.14
Jaborandi-BA	-45.43	-14.04	2.24	0.930507	5612	360	832	689	1307	938	1307	298	2922	329	0.021	0.07	0.124
Luís_Eduardo_Magalhães-BA	-46.01	-12.19	1.47	0.953021	3555	153	2029	186	342	252	342	174	8864	74	0.016	0.079	0.133
Riachão_das_Neves-BA	-45.18	-11.63	2.35	0.946591	6302	205	822	1122	2136	899	2136	234	2261	88	0.015	0.083	0.138
Santana-BA	-43.95	-13.08	0.17	0.820593	7800	312	251	1609	2588	1092	2588	228	5449	389	0.016	0.09	0.133
São_Desidério-BA	-45.49	-12.8	2.33	0.942546	12319	63	4148	1048	1869	1222	1869	388	28402	374	0.017	0.077	0.131
São_Félix_do_Coribe-BA	-44.05	-13.48	0.34	0.754973	1987	93	175	300	575	290	575	68	1663	58	0.017	0.088	0.13
Serra_do_Ramalho-BA	-43.7	-13.49	1.26	0.887605	10204	830	230	419	3346	1411	3346	1468	3118	55	0.017	0.09	0.131
Tabocas_do_Brejo_Velho-BA	-44.15	-12.47	0.26	0.842417	8352	196	53	1503	2466	630	2466	7	34	158	0.014	0.092	0.135
Farias_Brito-CE	-39.55	-6.91	0.12	0.52335	6137	601	14	1744	2230	1286	2230	1192	203	112	0.005	0.157	0.139
Icó-CE	-38.78	-6.39	0.44	0.161013	18806	2124	405	4531	6565	2408	6565	2442	3157	1041	0.004	0.16	0.139
Iguatu-CE	-39.28	-6.36	0.24	0.412259	14819	6722	1280	4635	5519	2707	5519	4092	4210	1662	0.003	0.164	0.137
Limoeiro_do_Norte-CE	-38.05	-5.16	1.62	0.125848	7997	1511	417	1926	2065	1181	2065	924	6439	1019	0.003	0.133	0.146
Tianguá-CE	-41.06	-3.74	0.29	0.137545	11966	112	90	3469	3961	1893	3961	878	6714	839	0.006	0.142	0.136
Viçosa_do_Ceará-CE	-41.14	-3.55	0.12	0.0884681	17248	333	65	4484	5597	2211	5597	1187	1977	435	0.007	0.131	0.137
Brasília-DF	-47.8	-15.78	2.6	0.976248	22324	1403	7546	3797	3955	3123	3955	1840	14508	2111	0.029	0.027	0.116
Abadia_de_Goiás-GO	-49.45	-16.79	1.06	0.95765	370	39	95	111	115	113	115	16	224	23	0.033	0.017	0.115
Abadiânia-GO	-48.71	-16.19	2.38	0.976248	2389	141	360	1080	1148	1102	1148	40	64	14	0.031	0.02	0.116
Acreúna-GO	-50.33	-17.45	2.43	0.939987	1050	75	710	396	430	376	430	98	1120	18	0.035	0.016	0.115
Adelândia-GO	-50.18	-16.37	0.88	0.951958	333	5	39	114	123	117	123	17	12	5	0.032	0.018	0.116
Água_Fria_de_Goiás-GO	-47.8	-14.91	2.46	0.96427	1895	275	839	535	610	574	610	115	6133	50	0.026	0.032	0.12
Água_Limpa-GO	-48.79	-18.08	0.11	0.97257	538	44	77	207	245	241	245	10	15	4	0.037	0.014	0.114
Alexânia-GO	-48.48	-16.09	2.41	0.975935	2334	110	437	587	621	501	621	62	2258	41	0.03	0.022	0.116
Aloândia-GO	-49.47	-17.69	2.28	0.948906	381	48	99	158	180	168	180	6	0	1	0.035	0.015	0.114
Alto_Paraíso_de_Goiás-GO	-47.54	-14.18	2.34	0.943427	928	45	359	288	378	357	378	8	407	8	0.023	0.043	0.123
Alvorada_do_Norte-GO	-46.63	-14.57	2.07	0.961848	1146	18	188	214	301	279	301	6	87	20	0.023	0.052	0.12
Amaralina-GO	-49.62	-13.84	0.49	0.884088	2421	81	357	443	636	618	636	84	47	7	0.025	0.03	0.126
Americano_do_Brasil-GO	-50	-16.26	1.16	0.951178	439	14	20	140	160	131	160	5	0	1	0.032	0.017	0.117
Amorinópolis-GO	-51.11	-16.63	1.12	0.939678	1568	30	275	386	476	444	476	6	48	3	0.033	0.019	0.116
Anápolis-GO	-48.97	-16.29	2.42	0.972805	4068	214	699	1088	1126	1057	1126	266	1351	238	0.031	0.019	0.116
Anicuns-GO	-49.97	-16.4	1.04	0.951844	4390	21	222	1085	1175	1078	1175	28	5894	7	0.032	0.018	0.116
Aparecida_de_Goiânia-GO	-49.27	-16.81	0.59	0.960377	523	22	356	126	146	138	146	13	0	0	0.033	0.017	0.115
Aparecida_do_Rio_Doce-GO	-51.26	-18.22	1.56	0.961435	1012	25	136	154	285	271	285	32	42	10	0.036	0.019	0.115
Aporé-GO	-52.05	-18.77	2.48	0.96051	769	19	956	276	312	286	312	28	96	8	0.039	0.023	0.115
Araçu-GO	-49.7	-16.37	0.87	0.950398	598	55	213	143	158	153	158	19	49	5	0.031	0.018	0.116
Araguapaz-GO	-50.44	-15.14	0.44	0.912304	1208	37	537	454	505	448	505	38	72	8	0.028	0.022	0.12
Arenópolis-GO	-51.58	-16.35	1.6	0.939496	745	28	171	324	397	379	397	13	0	1	0.033	0.02	0.118
Aruanã-GO	-50.94	-14.81	1.93	0.896521	743	5	683	127	128	123	128	23	2024	9	0.029	0.022	0.122
Aurilândia-GO	-50.53	-16.69	0.63	0.944889	1000	22	146	299	342	317	342	29	28	6	0.033	0.017	0.116
Avelinópolis-GO	-49.77	-16.49	0.88	0.95266	529	28	73	164	173	173	173	5	0	1	0.032	0.017	0.116
Baliza-GO	-52.44	-16.36	1.46	0.954176	1906	29	147	166	776	504	776	33	78	3	0.035	0.023	0.118
Barro_Alto-GO	-48.88	-14.91	2.53	0.97484	1144	28	302	244	294	286	294	52	3324	8	0.027	0.025	0.121
Bela_Vista_de_Goiás-GO	-48.91	-16.96	2.37	0.967469	4299	523	875	1585	1631	1420	1631	116	723	168	0.033	0.018	0.114
Bom_Jardim_de_Goiás-GO	-52.07	-16.17	1.6	0.94781	1840	70	267	597	827	798	827	48	114	13	0.034	0.022	0.118
Bom_Jesus_de_Goiás-GO	-49.88	-18.19	2.21	0.948828	2000	95	1411	296	421	360	421	242	4228	13	0.036	0.015	0.114
Bonópolis-GO	-49.86	-13.57	1.5	0.877506	1163	17	526	296	395	263	395	131	374	6	0.025	0.031	0.128
Brazabrantes-GO	-49.38	-16.39	1.35	0.969363	394	21	96	195	202	197	202	30	321	43	0.031	0.019	0.115
Buriti_Alegre-GO	-49.01	-18.13	2.2	0.961027	1076	113	275	309	359	304	359	40	405	11	0.036	0.015	0.113
Cabeceiras-GO	-46.99	-15.76	2.31	0.975164	825	223	449	313	329	240	329	43	57	26	0.029	0.033	0.117
Cachoeira_Alta-GO	-50.98	-18.54	0.33	0.960698	1421	56	731	600	709	668	709	53	146	3	0.037	0.018	0.115
Cachoeira_de_Goiás-GO	-50.7	-16.72	0.15	0.939678	312	3	60	98	113	107	113	2	0	0	0.033	0.018	0.116
Cachoeira_Dourada-GO	-49.62	-18.49	2.23	0.941318	602	129	385	153	157	132	157	49	1259	13	0.037	0.014	0.114
Caçu-GO	-51.13	-18.7	1.53	0.957157	2187	169	887	600	729	557	729	145	434	10	0.038	0.018	0.115
Caiapônia-GO	-51.81	-17.01	2.67	0.946548	3744	161	1615	932	1223	1154	1223	110	971	37	0.035	0.02	0.117
Caldas_Novas-GO	-48.65	-17.71	2.51	0.969146	1036	91	438	465	504	486	504	84	192	22	0.036	0.015	0.114
Campestre_de_Goiás-GO	-49.7	-16.79	1.86	0.954923	830	14	163	253	260	236	260	39	233	22	0.033	0.017	0.115
Campinaçu-GO	-48.57	-13.88	0.14	0.949537	1628	79	102	342	546	427	546	15	49	24	0.024	0.036	0.125
Campinorte-GO	-48.98	-14.05	2.05	0.929562	1662	85	192	437	532	465	532	18	8	4	0.025	0.032	0.124
Campo_Alegre_de_Goiás-GO	-47.77	-17.55	2.5	0.959874	1789	112	1130	283	337	321	337	81	4964	34	0.035	0.02	0.113
Campo_Limpo_de_Goiás-GO	-49.1	-16.29	1.56	0.969363	2349	51	245	226	228	221	228	67	598	60	0.031	0.019	0.116
Carmo_do_Rio_Verde-GO	-49.74	-15.43	0.15	0.969413	2043	116	232	504	540	481	540	127	1758	77	0.028	0.022	0.118
Castelândia-GO	-50.34	-18.16	2.45	0.95949	1749	64	231	85	119	87	119	25	0	0	0.036	0.016	0.114
Catalão-GO	-47.67	-17.93	2.55	0.95146	4429	538	1410	1240	1409	1330	1409	315	3279	183	0.036	0.019	0.113
Caturaí-GO	-49.58	-16.45	2.25	0.958228	1174	95	154	313	334	328	334	92	523	61	0.032	0.017	0.116
Ceres-GO	-49.64	-15.28	0.33	0.974572	1042	169	126	347	377	329	377	58	161	45	0.028	0.022	0.119
Cezarina-GO	-49.76	-17.09	2.43	0.954712	1030	94	211	363	391	382	391	35	125	8	0.034	0.016	0.115
Chapadão_do_Céu-GO	-52.63	-18.46	2.71	0.961207	960	32	988	109	119	109	119	76	0	2	0.038	0.027	0.115
Cidade_Ocidental-GO	-47.82	-16.12	1.69	0.976248	1234	14	208	277	303	224	303	23	531	25	0.03	0.025	0.116
Cocalzinho_de_Goiás-GO	-48.6	-15.66	2.27	0.974997	1473	30	426	469	600	566	600	18	339	11	0.029	0.023	0.117
Corumbá_de_Goiás-GO	-48.68	-15.93	2.3	0.975831	2159	149	499	762	831	743	831	59	340	61	0.03	0.021	0.117
Corumbaíba-GO	-48.53	-18.17	2.26	0.971845	1493	97	501	599	648	629	648	20	969	3	0.037	0.015	0.113
Cristalina-GO	-47.52	-16.7	2.39	0.975973	4696	391	2562	1034	1127	1040	1127	261	24097	108	0.032	0.025	0.114
Cristianópolis-GO	-48.71	-17.21	2.64	0.974213	355	67	123	176	219	201	219	34	213	8	0.034	0.017	0.114
Mairipotaba-GO	-49.46	-17.3	2.2	0.95904	602	87	271	253	273	272	273	26	0	2	0.034	0.016	0.114
Cumari-GO	-48.13	-18.32	0.85	0.940055	767	116	284	230	294	288	294	70	25	4	0.037	0.016	0.113
Damianópolis-GO	-46.19	-14.56	0.12	0.956777	1377	57	41	318	420	308	420	41	14	5	0.023	0.058	0.12
Damolândia-GO	-49.33	-16.26	0.87	0.969363	486	7	36	164	174	101	174	28	124	34	0.031	0.019	0.116
Davinópolis-GO	-47.57	-18.12	1.32	0.947376	559	124	199	245	260	251	260	48	5	48	0.037	0.019	0.113
Diorama-GO	-51.35	-16.22	1.25	0.93899	675	85	100	259	365	347	365	29	58	11	0.033	0.019	0.118
Doverlândia-GO	-52.49	-16.8	1.96	0.958914	2859	135	839	846	932	723	932	110	178	20	0.036	0.024	0.117
Edéia-GO	-49.96	-17.48	2.54	0.944414	1269	123	496	346	390	384	390	87	379	9	0.035	0.015	0.115
Estrela_do_Norte-GO	-49.09	-13.81	0.75	0.911192	457	106	258	164	189	176	189	16	1	3	0.024	0.034	0.125
Fazenda_Nova-GO	-50.86	-16.15	0.47	0.950603	2478	31	205	671	873	814	873	44	25	10	0.032	0.018	0.118
Firminópolis-GO	-50.31	-16.64	1.19	0.951029	1417	85	189	528	638	578	638	77	110	14	0.033	0.017	0.116
Flores_de_Goiás-GO	-46.9	-14.65	2.29	0.974368	5015	131	787	1380	1634	513	1634	75	3250	71	0.024	0.047	0.12
Formosa-GO	-47.25	-15.31	2.5	0.970268	6434	449	1518	1990	2493	1900	2493	177	2441	166	0.027	0.034	0.118
Formoso-GO	-48.87	-13.72	0.45	0.907082	2020	186	297	411	605	572	605	43	25	6	0.023	0.037	0.125
Gameleira_de_Goiás-GO	-48.67	-16.4	1.71	0.976248	1371	394	701	506	530	460	530	121	561	45	0.031	0.02	0.115
Goianápolis-GO	-49.07	-16.51	2.37	0.968662	564	166	271	161	173	157	173	63	744	43	0.031	0.019	0.115
Goiandira-GO	-48.14	-18.12	1.48	0.946436	812	170	237	282	341	319	341	38	51	11	0.037	0.016	0.113
Goianésia-GO	-49.17	-15.28	2.6	0.97501	4214	102	864	644	820	750	820	109	8046	47	0.028	0.022	0.12
Goiânia-GO	-49.27	-16.64	2.06	0.96487	1888	82	431	465	470	405	470	125	1018	130	0.032	0.018	0.115
Goianira-GO	-49.43	-16.5	2.43	0.958765	782	69	159	228	244	222	244	48	246	31	0.032	0.018	0.115
Goiás-GO	-50.24	-15.85	1.98	0.954923	6535	366	1387	1798	2037	1946	2037	199	841	129	0.031	0.019	0.118
Goiatuba-GO	-49.66	-17.99	2.35	0.946611	4119	367	2340	656	749	709	749	248	8450	46	0.036	0.014	0.115
Gouvelândia-GO	-50.16	-18.51	2.43	0.95925	350	46	284	103	114	96	114	38	0	0	0.037	0.015	0.114
Guapó-GO	-49.57	-16.91	2.13	0.956601	1425	99	304	456	466	411	466	42	108	30	0.033	0.017	0.115
Heitoraí-GO	-49.79	-15.74	1.21	0.964252	1009	16	74	302	326	303	326	34	262	15	0.03	0.019	0.118
Hidrolândia-GO	-49.27	-17.01	0.45	0.959709	2302	227	689	808	863	736	863	97	747	43	0.034	0.016	0.115
Hidrolina-GO	-49.36	-14.74	2.42	0.97426	1106	32	159	291	365	338	365	23	1075	5	0.027	0.024	0.122
Iaciara-GO	-46.75	-14.09	0.25	0.95947	2295	15	393	505	615	350	615	14	281	3	0.022	0.052	0.123
Inaciolândia-GO	-49.92	-18.51	2.26	0.94956	1479	132	639	340	435	319	435	125	1829	25	0.037	0.014	0.115
Indiara-GO	-49.97	-17.19	2.27	0.949845	1781	138	619	475	549	484	549	101	1167	14	0.034	0.016	0.115
Inhumas-GO	-49.52	-16.31	2.06	0.95988	2282	224	599	659	678	674	678	96	1643	73	0.031	0.018	0.116
Ipameri-GO	-48.05	-17.51	2.54	0.952817	2908	363	1631	907	1230	1138	1230	149	1720	22	0.036	0.017	0.114
Iporá-GO	-51.18	-16.42	1.54	0.942237	2733	444	482	892	1024	906	1024	162	90	40	0.033	0.019	0.117
Israelândia-GO	-50.88	-16.36	0.41	0.94309	1195	38	219	250	294	288	294	56	24	20	0.033	0.018	0.117
Itaberaí-GO	-49.82	-16.08	2.69	0.955536	3121	203	616	1118	1247	1157	1247	110	2704	46	0.031	0.018	0.117
Itaguari-GO	-49.63	-15.94	1.24	0.964252	587	22	38	214	275	251	275	23	161	15	0.031	0.019	0.117
Itaguaru-GO	-49.61	-15.77	0.88	0.964252	1193	35	137	386	527	399	527	38	15	4	0.03	0.02	0.117
Itapaci-GO	-49.65	-14.94	1.58	0.966555	1158	65	181	355	410	381	410	16	115	7	0.027	0.023	0.121
Itapirapuã-GO	-50.77	-15.7	0.37	0.947183	1716	42	619	579	631	597	631	76	187	16	0.031	0.019	0.119
Itapuranga-GO	-49.95	-15.55	0.79	0.956559	5450	175	477	1286	1459	1405	1459	252	4077	143	0.029	0.02	0.119
Itarumã-GO	-51.33	-18.84	1.34	0.958588	1326	63	950	364	393	367	393	28	28	3	0.038	0.02	0.115
Itauçu-GO	-49.61	-16.2	1.56	0.950398	964	45	46	428	452	414	452	6	21	3	0.031	0.019	0.116
Itumbiara-GO	-49.42	-18.35	2.24	0.9421	4441	578	2041	999	1119	987	1119	253	3558	41	0.037	0.014	0.114
Jandaia-GO	-50.18	-17.09	2.32	0.945105	3184	148	450	531	600	563	600	61	1885	15	0.034	0.016	0.115
Jaraguá-GO	-49.39	-15.7	1.68	0.974337	5300	212	1093	1424	1570	1478	1570	269	756	86	0.03	0.02	0.118
Jataí-GO	-51.73	-17.91	2.78	0.958655	6203	599	3988	1347	1585	1424	1585	562	7842	40	0.036	0.021	0.115
Jaupaci-GO	-51.06	-16.19	0.87	0.944796	662	34	302	152	171	163	171	44	20	6	0.033	0.018	0.118
Joviânia-GO	-49.62	-17.8	2.56	0.948906	639	91	533	174	206	189	206	85	833	12	0.035	0.015	0.114
Jussara-GO	-51.33	-15.58	1.58	0.925421	2164	47	900	673	810	718	810	110	3530	14	0.031	0.021	0.119
Itajá-GO	-51.32	-19.1	0.85	0.96057	272	2	372	76	79	76	79	8	0	0	0.038	0.02	0.115
Leopoldo_de_Bulhões-GO	-48.89	-16.57	2.67	0.970958	3563	214	811	762	894	803	894	264	887	154	0.032	0.019	0.115
Luziânia-GO	-47.99	-16.48	2.77	0.976248	6101	577	1758	1683	1756	1628	1756	178	3873	234	0.032	0.022	0.115
Mara_Rosa-GO	-49.4	-14	1.01	0.919889	2321	94	406	647	861	765	861	31	9	9	0.025	0.03	0.125
Marzagão-GO	-48.69	-17.99	0.11	0.97257	327	3	112	88	101	94	101	14	77	3	0.036	0.015	0.114
Matrinchã-GO	-50.77	-15.38	1.51	0.907855	1027	209	375	351	364	324	364	33	636	18	0.03	0.02	0.12
Maurilândia-GO	-50.36	-18.04	2.44	0.95303	333	57	169	103	120	82	120	25	32702	10	0.036	0.016	0.114
Mimoso_de_Goiás-GO	-48.31	-15.02	1.87	0.972676	1079	19	261	310	418	382	418	44	109	15	0.026	0.028	0.12
Mineiros-GO	-52.77	-17.63	2.7	0.961603	3553	392	2725	944	1228	1163	1228	210	2332	23	0.038	0.025	0.116
Monte_Alegre_de_Goiás-GO	-46.92	-13.29	0.64	0.951198	2308	55	468	383	691	620	691	39	48	19	0.021	0.054	0.128
Montes_Claros_de_Goiás-GO	-51.58	-15.91	1.46	0.926242	1947	36	719	603	689	572	689	129	939	10	0.033	0.02	0.119
Montividiu-GO	-51.19	-17.32	2.79	0.93915	1745	85	1823	245	277	255	277	135	1892	17	0.035	0.018	0.116
Montividiu_do_Norte-GO	-48.73	-13.15	0.77	0.89886	1606	42	363	543	699	673	699	13	124	7	0.022	0.041	0.128
Morrinhos-GO	-49.13	-17.77	2.49	0.954878	5023	448	1688	1633	1795	1727	1795	404	5269	109	0.035	0.015	0.114
Mossâmedes-GO	-50.16	-16.16	1.31	0.951178	1205	53	219	451	619	595	619	14	810	4	0.031	0.019	0.116
Mozarlândia-GO	-50.59	-14.84	0.51	0.904672	981	80	635	290	329	316	329	78	96	6	0.028	0.022	0.122
Mundo_Novo-GO	-50.2	-13.8	1.12	0.866437	2594	66	438	686	737	693	737	135	81	14	0.026	0.028	0.127
Mutunópolis-GO	-49.3	-13.72	1.01	0.892822	1340	69	275	322	462	422	462	37	9	5	0.024	0.034	0.125
Nazário-GO	-49.85	-16.58	0.86	0.952511	743	36	41	233	246	202	246	27	468	19	0.032	0.017	0.116
Nerópolis-GO	-49.19	-16.43	2.17	0.96487	757	74	208	246	253	250	253	83	365	70	0.032	0.018	0.116
Niquelândia-GO	-48.4	-14.5	2.56	0.967115	5409	105	926	1578	2160	2005	2160	76	677	30	0.025	0.031	0.122
Nova_Crixás-GO	-50.56	-14.13	0.96	0.871687	2834	33	1507	590	678	636	678	150	637	11	0.027	0.025	0.125
Nova_Glória-GO	-49.51	-15.08	0.44	0.966555	1228	54	174	428	461	398	461	43	5173	18	0.027	0.023	0.12
Nova_Veneza-GO	-49.31	-16.36	1.7	0.969363	502	26	40	224	237	227	237	54	409	69	0.032	0.018	0.116
Novo_Planalto-GO	-49.73	-13.25	1.39	0.88855	1275	12	241	212	421	345	421	7	44	13	0.024	0.034	0.129
Orizona-GO	-48.2	-17.01	2.67	0.976248	5018	816	1241	1387	1583	1465	1583	371	1809	32	0.034	0.019	0.114
Ouro_Verde_de_Goiás-GO	-49.22	-16.26	1.4	0.969363	1818	80	151	410	506	457	506	197	309	93	0.031	0.019	0.116
Ouvidor-GO	-47.75	-18.22	2.37	0.91021	1265	82	60	291	360	232	360	23	124	14	0.038	0.017	0.113
Padre_Bernardo-GO	-48.31	-15.36	2.49	0.971985	3436	188	850	999	1107	807	1107	140	606	105	0.028	0.025	0.119
Palestina_de_Goiás-GO	-51.44	-16.7	1.43	0.939678	1307	55	261	325	445	439	445	46	44	5	0.034	0.019	0.117
Palmeiras_de_Goiás-GO	-49.95	-16.81	2.43	0.949909	3571	279	1100	1179	1308	1145	1308	317	2271	46	0.033	0.017	0.115
Palmelo-GO	-48.4	-17.31	1.35	0.97356	1764	122	463	576	671	627	671	43	15	8	0.035	0.017	0.114
Palminópolis-GO	-50.2	-16.82	1.84	0.9501	2131	265	370	339	416	389	416	95	896	14	0.033	0.017	0.115
Panamá-GO	-49.4	-18.2	2.13	0.9421	597	213	665	197	219	204	219	35	159	4	0.036	0.014	0.114
Paranaiguara-GO	-50.62	-18.81	2.26	0.960955	581	52	474	190	238	227	238	18	0	2	0.038	0.016	0.115
Paraúna-GO	-50.64	-17.05	2.47	0.94011	2133	124	1444	650	731	667	731	206	6276	33	0.033	0.018	0.115
Perolândia-GO	-52.22	-17.49	2.72	0.96212	1048	76	780	216	248	236	248	104	203	3	0.037	0.022	0.116
Petrolina_de_Goiás-GO	-49.32	-16.11	0.82	0.97185	2495	329	227	906	1017	875	1017	125	261	72	0.031	0.019	0.116
Piracanjuba-GO	-48.99	-17.33	2.57	0.965356	4642	521	2002	1670	1896	1770	1896	268	2565	75	0.035	0.016	0.114
Piranhas-GO	-51.84	-16.41	1.58	0.93964	1809	87	507	608	785	726	785	93	123	17	0.034	0.021	0.117
Pirenópolis-GO	-49.01	-15.81	2.22	0.973736	4174	276	518	1541	1721	1578	1721	167	458	59	0.029	0.021	0.117
Planaltina-GO	-47.75	-15.28	2.44	0.975372	2356	149	558	575	956	770	956	92	354	80	0.027	0.03	0.118
Pontalina-GO	-49.54	-17.53	2.41	0.952839	2835	485	1516	845	919	906	919	184	2728	28	0.034	0.016	0.114
Porangatu-GO	-49.23	-13.29	1.86	0.8783	3884	378	1689	1323	1533	1393	1533	128	457	37	0.023	0.037	0.128
Porteirão-GO	-50.15	-17.9	2.05	0.946863	1807	3	354	42	43	42	43	26	0	2	0.036	0.015	0.115
Portelândia-GO	-52.7	-17.35	2.74	0.9681	495	91	257	138	153	136	153	37	0	1	0.037	0.025	0.116
Professor_Jamil-GO	-49.25	-17.27	0.5	0.95904	843	118	155	255	297	262	297	47	34	5	0.034	0.016	0.114
Quirinópolis-GO	-50.53	-18.44	2.37	0.95949	4737	315	1331	1058	1141	934	1141	197	384	20	0.036	0.017	0.114
Rialma-GO	-49.53	-15.34	1.05	0.974791	925	19	94	221	234	195	234	45	1992	16	0.029	0.021	0.119
Rianápolis-GO	-49.44	-15.47	0.63	0.972043	525	8	70	128	134	118	134	3	0	1	0.028	0.022	0.118
Rio_Quente-GO	-48.78	-17.83	1.09	0.973295	448	36	52	174	195	194	195	14	15	4	0.036	0.015	0.114
Rio_Verde-GO	-51.04	-17.74	2.64	0.940711	9401	1151	6121	2145	2289	2140	2289	790	10200	114	0.035	0.018	0.115
Rubiataba-GO	-49.88	-15.18	0.07	0.974572	2136	97	250	687	774	732	774	45	6112	23	0.029	0.021	0.12
Santa_Bárbara_de_Goiás-GO	-49.68	-16.6	1.47	0.954923	535	27	166	108	119	108	119	5	126	8	0.032	0.017	0.116
Santa_Cruz_de_Goiás-GO	-48.59	-17.36	2.61	0.968471	1497	153	758	613	704	627	704	146	442	12	0.034	0.017	0.114
Santa_Fé_de_Goiás-GO	-51.17	-15.67	2.27	0.928077	541	49	300	213	247	237	247	69	1332	9	0.032	0.02	0.119
Santa_Helena_de_Goiás-GO	-50.58	-17.8	2.62	0.94011	2438	196	1078	458	506	443	506	166	16425	41	0.036	0.016	0.115
Santa_Isabel-GO	-49.39	-15.25	0.9	0.974614	1288	78	226	409	532	504	532	56	488	8	0.028	0.022	0.119
Santa_Rita_do_Araguaia-GO	-53.07	-17.24	2.47	0.972442	2362	97	107	560	702	660	702	236	1350	174	0.038	0.027	0.116
Santa_Rita_do_Novo_Destino-GO	-49.06	-14.88	1.82	0.973716	2732	118	1312	621	1007	534	1007	59	0	1	0.026	0.025	0.121
Santa_Rosa_de_Goiás-GO	-49.49	-16.06	1.54	0.964588	721	26	159	213	258	251	258	38	670	29	0.03	0.02	0.116
Santa_Tereza_de_Goiás-GO	-48.98	-13.57	0.93	0.899886	571	20	237	169	233	193	233	17	0	2	0.023	0.037	0.126
Santo_Antônio_da_Barra-GO	-50.63	-17.53	2.42	0.939864	493	76	372	99	113	101	113	48	93	7	0.035	0.017	0.115
Santo_Antônio_de_Goiás-GO	-49.29	-16.48	2.44	0.96487	323	25	132	69	72	70	72	12	1187	9	0.032	0.018	0.115
Santo_Antônio_do_Descoberto-GO	-48.28	-16.09	1.31	0.976248	1439	46	142	497	529	496	529	13	69	16	0.031	0.022	0.116
São_Domingos-GO	-46.49	-13.54	1.06	0.948102	2290	30	144	414	757	587	757	11	51	9	0.02	0.059	0.126
São_Francisco_de_Goiás-GO	-49.26	-15.95	1.16	0.97185	1525	121	303	472	559	517	559	105	148	33	0.031	0.019	0.117
São_João_d'Aliança-GO	-47.42	-14.49	2.46	0.940972	1135	6	16	353	425	416	425	12	0	0	0.024	0.042	0.121
São_João_da_Paraúna-GO	-50.37	-16.82	2.24	0.9501	150	0	2	24	39	30	39	15	0	2	0.033	0.017	0.116
São_Luíz_do_Norte-GO	-49.28	-14.92	2.08	0.974635	1339	25	246	119	155	147	155	22	4003	11	0.027	0.024	0.12
São_Miguel_do_Araguaia-GO	-50.25	-13.15	1.74	0.870947	3026	82	1009	797	994	976	994	128	188	85	0.025	0.033	0.13
São_Miguel_do_Passa_Quatro-GO	-48.67	-16.99	2.66	0.97523	1321	295	400	489	521	499	521	116	309	10	0.033	0.018	0.114
São_Simão-GO	-50.59	-19.01	1.66	0.955461	830	0	343	51	58	51	58	20	23	4	0.038	0.016	0.115
Senador_Canedo-GO	-49.11	-16.7	2.27	0.960377	1045	55	258	274	280	249	280	32	124	23	0.033	0.017	0.115
Serranópolis-GO	-52.21	-18.22	2.63	0.952242	2454	42	1130	493	593	576	593	115	31	7	0.037	0.024	0.115
Silvânia-GO	-48.56	-16.61	2.65	0.976248	4889	729	2209	1701	1880	1721	1880	335	3076	70	0.032	0.02	0.114
Sítio_d'Abadia-GO	-46.27	-14.75	2.14	0.94016	1550	74	214	472	513	405	513	72	97	16	0.024	0.055	0.12
Taquaral_de_Goiás-GO	-49.6	-16.05	1.55	0.957325	713	19	59	242	330	289	330	21	12	5	0.03	0.02	0.116
Terezópolis_de_Goiás-GO	-49.07	-16.44	1.61	0.968662	504	140	133	139	141	132	141	10	507	20	0.032	0.018	0.116
Três_Ranchos-GO	-47.78	-18.34	1.51	0.91021	267	9	5	105	112	95	112	11	13	6	0.038	0.017	0.113
Trindade-GO	-49.55	-16.64	1.73	0.958765	1781	106	511	666	688	613	688	91	909	48	0.033	0.017	0.115
Trombas-GO	-48.75	-13.42	0.78	0.914211	1215	46	238	382	473	398	473	64	89	15	0.023	0.038	0.127
Turvânia-GO	-50.13	-16.58	2.5	0.952327	1099	33	367	267	303	286	303	60	1608	16	0.033	0.017	0.116
Turvelândia-GO	-50.31	-17.75	2.55	0.94011	1302	30	348	113	132	115	132	25	0	1	0.036	0.015	0.115
Uruaçu-GO	-49.09	-14.42	2.77	0.958292	3108	208	830	944	1146	1105	1146	130	827	39	0.026	0.027	0.123
Uruana-GO	-49.64	-15.58	1.2	0.969413	1680	167	356	508	558	518	558	87	1491	59	0.029	0.021	0.118
Urutaí-GO	-48.2	-17.44	2.61	0.963189	924	41	214	328	367	346	367	22	64	5	0.035	0.018	0.113
Varjão-GO	-49.61	-17.08	1.2	0.957211	750	60	295	270	290	265	290	21	26	4	0.034	0.016	0.115
Vianópolis-GO	-48.44	-16.81	2.69	0.975067	1482	327	713	616	648	601	648	143	2474	27	0.032	0.02	0.114
Vicentinópolis-GO	-49.87	-17.72	2.55	0.942935	766	164	936	192	211	203	211	120	2570	26	0.035	0.016	0.114
Vila_Boa-GO	-47.06	-14.99	0.12	0.971112	839	76	361	193	213	118	213	38	127	8	0.026	0.038	0.12
Vila_Propício-GO	-48.81	-15.27	2.07	0.970753	3321	98	720	548	721	589	721	88	8967	39	0.027	0.024	0.119
Afonso_Cunha-MA	-43.3	-4.21	1.23	0.240913	4193	0	18	229	368	11	368	277	0	0	0.009	0.168	0.125
Alto_Parnaíba-MA	-46.21	-9.51	2.46	0.913819	2581	154	244	39	762	524	762	18	17	18	0.014	0.077	0.144
Amarante_do_Maranhão-MA	-46.58	-5.28	0.14	0.418954	12138	1838	465	722	3316	1735	3316	321	82	59	0.015	0.195	0.121
Balsas-MA	-46.34	-8.24	2.49	0.847067	6887	138	1771	477	1724	1510	1724	189	4678	142	0.014	0.074	0.145
Barra_do_Corda-MA	-45.18	-5.5	0.24	0.38416	12037	36	189	1065	3258	1106	3258	348	533	18	0.013	0.195	0.122
Benedito_Leite-MA	-44.57	-7.12	2.01	0.690843	1250	24	41	66	387	263	387	47	4	3	0.011	0.125	0.137
Brejo-MA	-42.83	-3.69	1.84	0.249218	8710	61	108	1542	2403	826	2403	200	58	11	0.009	0.154	0.128
Buriti-MA	-43	-3.9	1.7	0.242399	7445	20	50	818	2684	959	2684	391	64	56	0.009	0.157	0.127
Carolina-MA	-47.2	-7.37	2.12	0.589279	4919	17	235	260	1232	1017	1232	66	894	41	0.016	0.077	0.144
Caxias-MA	-43.29	-4.86	0.18	0.263607	16873	1783	246	2979	5589	2719	5589	139	1155	73	0.01	0.182	0.124
Chapadinha-MA	-43.45	-3.85	1.18	0.230823	16245	17	37	1578	4535	1711	4535	557	14	7	0.01	0.16	0.125
Colinas-MA	-44.18	-6.06	0.28	0.459366	6569	825	94	1005	1719	1049	1719	406	241	35	0.011	0.178	0.128
Estreito-MA	-47.2	-6.78	2.37	0.521262	5397	66	204	688	1532	1223	1532	202	37	25	0.017	0.097	0.14
Feira_Nova_do_Maranhão-MA	-46.62	-7	0.9	0.535539	3149	19	39	155	781	683	781	19	27	13	0.016	0.095	0.141
Fernando_Falcão-MA	-45.31	-6.17	0.65	0.550172	1762	2	7	233	433	232	433	12	0	1	0.013	0.141	0.131
Formosa_da_Serra_Negra-MA	-46.18	-6.53	1.18	0.548508	6507	20	44	336	1647	1416	1647	97	1941	15	0.014	0.122	0.135
Fortaleza_dos_Nogueiras-MA	-46.08	-6.97	2.43	0.599241	3928	34	213	234	1125	928	1125	84	30	14	0.014	0.107	0.139
Fortuna-MA	-44.03	-5.67	0.56	0.3768	3747	25	45	268	569	106	569	85	29	12	0.011	0.18	0.126
Grajaú-MA	-46.01	-5.84	1.89	0.503549	9274	504	373	773	2641	1660	2641	337	2241	45	0.014	0.16	0.128
Loreto-MA	-45.22	-7.22	2.4	0.726295	2588	16	130	83	878	497	878	39	1010	5	0.013	0.11	0.139
Magalhães_de_Almeida-MA	-42.18	-3.3	1.1	0.152253	4046	18	64	1146	1914	651	1914	76	2573	59	0.008	0.14	0.132
Mata_Roma-MA	-43.23	-3.63	1.21	0.230823	3932	37	81	295	1121	480	1121	39	38	8	0.01	0.161	0.126
Milagres_do_Maranhão-MA	-42.8	-3.5	0.93	0.210897	2554	4	36	267	523	222	523	21	80	10	0.009	0.153	0.128
Mirador-MA	-44.94	-6.45	1.66	0.538949	7606	158	92	437	2216	1045	2216	135	88	7	0.013	0.127	0.135
Nova_Colinas-MA	-46.26	-7.14	1.25	0.557285	1607	45	56	167	438	403	438	97	29	17	0.014	0.095	0.141
Pastos_Bons-MA	-44.18	-6.63	1.83	0.64038	3503	8	67	576	922	537	922	302	8	3	0.011	0.136	0.134
Porto_Franco-MA	-47.18	-6.37	0.24	0.499556	2894	87	290	472	883	719	883	353	189	60	0.016	0.119	0.136
Riachão-MA	-46.65	-7.6	2.42	0.618097	4805	67	427	357	1891	1242	1891	59	2734	8	0.015	0.076	0.144
Sambaíba-MA	-45.56	-7.43	2.42	0.8073	2349	22	130	173	625	531	625	120	1021	12	0.013	0.093	0.142
Santa_Quitéria_do_Maranhão-MA	-42.95	-3.3	0.46	0.188949	9886	15	39	843	2447	334	2447	110	326	44	0.009	0.15	0.128
São_Benedito_do_Rio_Preto-MA	-43.62	-3.38	0.39	0.20767	4032	3	12	879	1389	507	1389	4	19	5	0.01	0.156	0.125
São_Domingos_do_Azeitão-MA	-44.62	-6.83	2.08	0.602873	1326	40	225	99	315	239	315	57	17	6	0.012	0.127	0.135
São_Félix_de_Balsas-MA	-44.88	-7.09	0.96	0.753982	1981	4	4	185	636	363	636	21	8	7	0.012	0.121	0.137
São_Pedro_dos_Crentes-MA	-46.71	-6.82	0.93	0.51121	1081	15	19	94	300	292	300	56	19	6	0.016	0.106	0.139
São_Raimundo_das_Mangabeiras-MA	-45.69	-7.01	2.44	0.645585	5259	10	237	136	849	630	849	14	148	8	0.013	0.111	0.138
Sucupira_do_Norte-MA	-44.34	-6.51	1.7	0.582593	4087	7	39	495	1080	475	1080	148	4	3	0.011	0.139	0.133
Tasso_Fragoso-MA	-45.89	-8.33	2.48	0.901546	1923	55	379	65	422	319	422	24	1306	4	0.013	0.075	0.145
Urbano_Santos-MA	-43.34	-3.3	0.39	0.181748	6869	0	8	682	2026	359	2026	7	7	5	0.01	0.152	0.127
Abadia_dos_Dourados-MG	-47.46	-18.35	2.5	0.9507	2769	423	541	757	904	824	904	145	284	321	0.037	0.02	0.112
Abaeté-MG	-45.36	-19.1	0.19	0.964345	2659	425	992	886	985	881	985	194	228	24	0.041	0.035	0.112
Água_Comprida-MG	-48.08	-20.01	2.36	0.974636	515	47	547	122	133	113	133	48	693	5	0.04	0.013	0.114
Aguanil-MG	-45.42	-20.97	0.07	0.969848	1247	220	242	324	367	287	367	151	22	9	0.043	0.025	0.116
Alfenas-MG	-45.97	-21.39	1.48	0.967263	7576	664	1707	995	1097	900	1097	380	1683	122	0.043	0.019	0.117
Alpinópolis-MG	-46.38	-20.86	0.53	0.9554	6106	611	706	815	865	753	865	571	118	18	0.043	0.017	0.116
Alterosa-MG	-46.15	-21.23	0.41	0.953928	3546	675	253	967	1404	1126	1404	697	152	8	0.043	0.018	0.117
Alvinópolis-MG	-43.15	-20.11	0.29	0.870322	2407	411	302	627	805	736	805	38	96	176	0.044	0.066	0.113
Andrelândia-MG	-44.27	-21.74	0.47	0.87419	2056	385	627	475	744	691	744	61	281	89	0.044	0.036	0.118
Antônio_Carlos-MG	-43.77	-21.41	0.35	0.838148	1207	309	331	305	330	304	330	52	171	45	0.044	0.046	0.117
Araçaí-MG	-44.22	-19.23	0.35	0.926933	344	50	204	98	110	98	110	26	163	16	0.043	0.051	0.112
Araguari-MG	-48.22	-18.58	2.78	0.97464	4329	838	1571	1115	1151	1011	1151	449	8993	422	0.038	0.015	0.113
Araporã-MG	-49.13	-18.48	2.18	0.942765	1636	81	261	126	145	135	145	55	17310	11	0.038	0.013	0.114
Araújos-MG	-45.18	-19.89	0.31	0.96706	682	352	239	322	347	274	347	51	32	22	0.042	0.033	0.113
Araxá-MG	-46.97	-19.64	2.61	0.975255	1613	363	909	398	405	389	405	136	696	11	0.041	0.017	0.114
Arcos-MG	-45.55	-20.26	0.31	0.970805	2050	548	342	805	893	730	893	108	458	114	0.042	0.027	0.114
Areado-MG	-46.14	-21.36	0.11	0.953928	2841	409	462	479	537	401	537	288	172	86	0.043	0.018	0.117
Arinos-MG	-45.99	-15.75	2.02	0.94911	5197	158	649	1014	1699	1404	1699	77	60	46	0.028	0.046	0.116
Augusto_de_Lima-MG	-44.2	-18.11	0.09	0.928373	273	54	79	96	102	74	102	4	86	7	0.038	0.058	0.112
Baldim-MG	-43.86	-19.26	0.12	0.913066	1492	349	425	383	463	379	463	154	782	205	0.042	0.058	0.112
Bambuí-MG	-46	-20.11	2.16	0.972398	3949	1288	1034	1164	1338	1173	1338	247	615	17	0.042	0.023	0.114
Barbacena-MG	-43.8	-21.25	0.53	0.89105	3462	1138	644	1346	1439	1264	1439	428	1746	582	0.044	0.046	0.116
Betim-MG	-44.2	-19.95	0.37	0.951831	931	82	277	287	301	273	301	62	184	112	0.043	0.047	0.113
Boa_Esperança-MG	-45.62	-21.05	0.87	0.969957	6501	722	1669	1132	1324	1064	1324	806	410	22	0.043	0.023	0.116
Bom_Despacho-MG	-45.28	-19.68	1.75	0.96706	2318	596	1140	658	670	614	670	90	876	42	0.042	0.033	0.113
Bom_Jesus_da_Penha-MG	-46.53	-21.01	1.76	0.955274	1691	619	417	364	506	452	506	423	49	101	0.043	0.016	0.116
Bonfim-MG	-44.21	-20.32	0.24	0.953368	1278	322	153	505	516	412	516	30	78	26	0.043	0.045	0.114
Bonfinópolis_de_Minas-MG	-46.19	-16.49	2.34	0.949091	2420	47	808	413	616	556	616	94	2617	22	0.031	0.039	0.114
Januária-MG	-44.85	-15.32	0.64	0.952545	2286	25	82	423	692	531	692	50	121	69	0.025	0.072	0.117
Botelhos-MG	-46.42	-21.64	0.09	0.973117	4659	461	792	651	752	654	752	552	107	63	0.044	0.016	0.117
Brasilândia_de_Minas-MG	-45.9	-16.96	1.19	0.94026	1275	109	402	214	333	292	333	28	1928	16	0.033	0.04	0.113
Brumadinho-MG	-44.12	-20.18	0.28	0.953368	1443	289	346	546	590	450	590	74	249	39	0.043	0.047	0.114
Buritis-MG	-46.6	-15.45	2.35	0.974801	4401	261	1682	849	1329	1123	1329	192	3278	73	0.027	0.04	0.118
Buritizeiro-MG	-45.19	-17.29	2.35	0.950741	2163	197	924	379	702	573	702	21	2612	102	0.036	0.046	0.113
Cabeceira_Grande-MG	-47.12	-16.08	2.15	0.97514	888	178	366	258	272	228	272	44	1581	8	0.03	0.03	0.116
Cabo_Verde-MG	-46.39	-21.48	0.97	0.964133	9372	1239	1157	932	1460	1128	1460	1057	57	117	0.044	0.016	0.117
Cachoeira_Dourada-MG	-49.48	-18.61	2.54	0.941318	363	32	365	69	83	81	83	50	234	3	0.037	0.014	0.114
Cambuquira-MG	-45.26	-21.86	0.42	0.961645	1670	167	528	274	328	249	328	161	10	7	0.044	0.024	0.118
Campanha-MG	-45.41	-21.84	0.59	0.966889	4025	330	664	625	809	558	809	332	341	22	0.044	0.022	0.118
Campestre-MG	-46.22	-21.71	0.28	0.97248	8048	921	835	1440	1906	1507	1906	1152	468	45	0.044	0.017	0.117
Campina_Verde-MG	-49.81	-19.48	1.08	0.935369	4739	681	1944	1513	1813	1609	1813	200	189	38	0.039	0.014	0.114
Campo_Belo-MG	-45.26	-20.92	0.07	0.969516	3461	649	702	782	941	847	941	311	66	29	0.043	0.027	0.116
Campo_do_Meio-MG	-45.85	-21.11	0.16	0.970513	2978	203	405	341	641	242	641	395	451	18	0.043	0.021	0.116
Campo_Florido-MG	-48.65	-19.71	2.65	0.969252	1214	85	868	325	360	329	360	55	1581	12	0.039	0.013	0.114
Campos_Altos-MG	-46.2	-19.6	2.48	0.973456	2024	243	970	377	549	475	549	283	182	4	0.042	0.022	0.114
Campos_Gerais-MG	-45.75	-21.26	1.27	0.970513	11475	1496	1909	1850	2265	1855	2265	1625	343	48	0.043	0.021	0.117
Canápolis-MG	-49.27	-18.76	2.16	0.94144	1588	264	937	227	266	248	266	134	18148	54	0.038	0.013	0.114
Candeias-MG	-45.28	-20.75	0.07	0.970187	8053	700	841	947	1191	927	1191	598	189	18	0.043	0.027	0.116
Caparaó-MG	-41.95	-20.53	0.06	0.671406	1676	92	57	341	358	322	358	98	0	0	0.045	0.09	0.114
Capetinga-MG	-47.03	-20.66	0.28	0.965117	2121	257	296	356	424	343	424	148	87	7	0.042	0.014	0.116
Capinópolis-MG	-49.58	-18.69	2.31	0.940535	1127	270	1103	237	289	254	289	164	171	21	0.037	0.014	0.114
Capitão_Enéas-MG	-43.66	-16.14	0.19	0.655802	1644	136	382	389	421	213	421	169	543	47	0.028	0.088	0.115
Capitólio-MG	-46.14	-20.61	0.25	0.962345	1550	360	390	412	474	422	474	155	53	6	0.042	0.02	0.115
Carbonita-MG	-43.06	-17.49	0.33	0.860151	1692	130	88	547	627	559	627	5	1127	393	0.035	0.087	0.112
Carmo_da_Cachoeira-MG	-45.2	-21.45	1.37	0.965245	6742	266	1159	400	529	444	529	306	562	26	0.043	0.026	0.117
Carmo_do_Paranaíba-MG	-46.19	-18.91	1.73	0.971932	7214	832	916	1181	1269	913	1269	341	3537	36	0.04	0.026	0.113
Carmo_do_Rio_Claro-MG	-46.1	-20.97	1.15	0.962283	4997	846	1312	1001	1108	809	1108	734	732	39	0.043	0.019	0.116
Carmópolis_de_Minas-MG	-44.65	-20.56	0.24	0.966875	2523	853	509	806	937	770	937	234	197	125	0.043	0.036	0.115
Carneirinho-MG	-50.83	-19.75	0.91	0.92601	1649	262	1263	577	709	656	709	122	28	19	0.04	0.017	0.116
Carrancas-MG	-44.61	-21.5	0.55	0.929876	483	59	288	168	177	165	177	44	0	2	0.043	0.033	0.117
Cascalho_Rico-MG	-47.88	-18.57	2.68	0.942425	525	112	113	255	291	256	291	16	322	30	0.038	0.016	0.113
Cássia-MG	-46.93	-20.54	0.93	0.969856	2761	412	1037	751	811	713	811	271	550	12	0.042	0.015	0.115
Santa_Bárbara-MG	-43.48	-20.03	0.13	0.900195	476	5	4	32	63	33	63	3	0	2	0.044	0.059	0.114
Caxambu-MG	-44.95	-21.98	0.29	0.898814	543	125	201	103	127	118	127	7	8	4	0.044	0.027	0.118
Centralina-MG	-49.16	-18.63	2.45	0.94144	740	160	583	171	213	168	213	94	2656	59	0.038	0.013	0.114
Chapada_do_Norte-MG	-42.41	-17.15	0.06	0.740225	6885	8	7	1512	2170	1066	2170	4	232	154	0.032	0.108	0.112
Chapada_Gaúcha-MG	-45.46	-15.47	1.7	0.933373	3001	263	425	541	748	560	748	59	3611	9	0.026	0.058	0.117
Claraval-MG	-47.24	-20.37	0.9	0.974925	1627	658	232	463	544	465	544	327	15	10	0.042	0.014	0.115
Cláudio-MG	-44.78	-20.4	0.38	0.966875	2545	301	411	842	961	781	961	119	89	33	0.044	0.034	0.115
Comendador_Gomes-MG	-49.07	-19.67	2.13	0.953847	1348	224	739	352	367	358	367	89	383	13	0.039	0.013	0.114
Conceição_da_Barra_de_Minas-MG	-44.49	-21.15	0.35	0.956501	937	59	89	242	282	249	282	40	14	6	0.043	0.036	0.116
Conceição_das_Alagoas-MG	-48.36	-19.96	2.47	0.971352	1308	223	1187	265	284	241	284	119	1644	24	0.04	0.012	0.115
Conceição_do_Rio_Verde-MG	-45.09	-21.9	1.23	0.927359	1570	383	466	296	391	311	391	177	32	12	0.044	0.026	0.118
Cônego_Marinho-MG	-44.6	-14.98	0.06	0.911855	1874	25	71	440	492	303	492	3	25	14	0.023	0.078	0.119
Conquista-MG	-47.62	-19.88	2.53	0.975369	977	382	723	219	289	256	289	88	204	9	0.041	0.013	0.115
Coqueiral-MG	-45.42	-21.17	0.68	0.969679	2717	601	706	646	807	634	807	618	36	8	0.043	0.025	0.116
Cordisburgo-MG	-44.21	-19.09	0.82	0.931229	2540	436	597	412	432	369	432	78	639	132	0.042	0.052	0.112
Corinto-MG	-44.62	-18.34	0.18	0.954815	1431	406	615	552	585	483	585	27	1109	36	0.039	0.049	0.112
Coromandel-MG	-47.14	-18.41	2.5	0.96725	6675	719	2492	1516	1704	1537	1704	571	6073	149	0.038	0.021	0.112
Coronel_Xavier_Chaves-MG	-44.2	-21.02	0.15	0.953901	361	174	85	173	181	161	181	44	431	35	0.044	0.04	0.116
Córrego_do_Bom_Jesus-MG	-45.99	-22.63	0.06	0.882874	907	142	37	335	371	334	371	20	123	27	0.046	0.017	0.119
Couto_de_Magalhães_de_Minas-MG	-43.44	-18.08	0.16	0.901338	1445	29	160	430	619	555	619	14	0	1	0.039	0.072	0.112
Cristais-MG	-45.56	-20.81	0.78	0.97035	3218	500	502	735	816	623	816	445	192	12	0.043	0.024	0.116
Cruzeiro_da_Fortaleza-MG	-46.68	-18.97	2.44	0.975109	653	57	136	173	189	168	189	54	0	0	0.039	0.023	0.112
Curvelo-MG	-44.45	-18.82	0.24	0.938712	4324	639	1436	1122	1171	952	1171	150	1095	97	0.041	0.05	0.111
Delfinópolis-MG	-46.77	-20.36	1.48	0.969744	1158	171	428	428	484	354	484	50	225	11	0.042	0.016	0.115
Delta-MG	-47.81	-19.94	2.21	0.975565	338	5	119	90	90	67	90	4	15	3	0.04	0.014	0.114
Dom_Bosco-MG	-46.29	-16.74	0.7	0.954603	951	239	453	310	407	349	407	38	289	6	0.033	0.036	0.113
Dom_Silvério-MG	-42.95	-20.13	0.53	0.870322	986	281	278	275	375	324	375	41	108	40	0.044	0.07	0.114
Douradoquara-MG	-47.6	-18.44	0.47	0.956685	465	93	81	224	256	239	256	40	0	2	0.037	0.019	0.112
Estiva-MG	-46.01	-22.46	0.13	0.915612	3319	408	73	1166	1251	762	1251	660	1221	546	0.045	0.017	0.119
Estrela_do_Indaiá-MG	-45.81	-19.59	0.92	0.971376	494	29	140	147	195	187	195	25	3	5	0.042	0.027	0.113
Estrela_do_Sul-MG	-47.73	-18.72	2.56	0.97464	921	392	775	335	381	347	381	138	128	23	0.039	0.016	0.113
Felixlândia-MG	-44.96	-18.7	0.7	0.943875	2412	495	783	590	676	626	676	82	262	142	0.041	0.042	0.112
Florestal-MG	-44.44	-19.87	0.34	0.95427	512	45	104	110	111	105	111	10	80	13	0.043	0.043	0.113
Formiga-MG	-45.52	-20.55	1.18	0.970577	5630	1139	1083	1760	1861	1593	1861	200	1734	129	0.042	0.026	0.115
Formoso-MG	-46.16	-15.13	2.37	0.945959	1804	62	417	303	590	544	590	40	677	31	0.026	0.05	0.119
Fronteira-MG	-49.16	-20.23	2.24	0.945065	964	130	87	133	137	101	137	39	5379	34	0.04	0.013	0.115
Frutal-MG	-49	-20.04	2.45	0.955323	4165	1309	1986	1356	1556	1441	1556	350	1955	128	0.04	0.012	0.115
Funilândia-MG	-44.07	-19.36	0.28	0.913066	775	31	286	152	155	122	155	18	161	35	0.043	0.053	0.112
Gouveia-MG	-43.83	-18.52	0.35	0.907883	868	29	87	281	322	244	322	13	277	96	0.039	0.063	0.111
Governador_Valadares-MG	-41.96	-18.78	0.04	0.74236	5978	273	1024	1532	1635	1503	1635	162	849	186	0.041	0.104	0.111
Grão_Mogol-MG	-42.99	-16.46	0.1	0.792432	5121	157	192	1047	1692	1337	1692	74	265	183	0.029	0.102	0.114
Grupiara-MG	-47.76	-18.49	1.77	0.942425	254	98	81	89	104	97	104	35	0	1	0.038	0.017	0.113
Guapé-MG	-45.92	-20.76	0.71	0.970513	4723	802	602	1021	1267	1005	1267	626	341	15	0.042	0.022	0.115
Guaranésia-MG	-46.81	-21.28	0.28	0.95637	3284	215	447	316	486	410	486	296	8	4	0.043	0.015	0.116
Guarda-Mor-MG	-47.13	-17.73	2.25	0.970143	3118	477	1359	620	871	751	871	220	5205	78	0.036	0.024	0.112
Guaxupé-MG	-46.68	-21.29	1.32	0.95637	2867	196	639	362	392	312	392	165	170	9	0.043	0.015	0.117
Guimarânia-MG	-46.75	-18.82	2.39	0.974365	1596	237	329	452	496	426	496	185	583	62	0.039	0.022	0.113
Gurinhatã-MG	-49.87	-19.1	1.26	0.938213	2932	275	1129	946	1014	929	1014	110	13	4	0.039	0.013	0.115
Ibiá-MG	-46.6	-19.56	2.32	0.975553	2857	369	1498	451	514	486	514	197	1177	18	0.041	0.02	0.113
Ibiaí-MG	-44.79	-16.83	0.12	0.931567	1297	68	202	246	294	261	294	17	250	24	0.032	0.057	0.113
Ibiraci-MG	-47.11	-20.39	1.36	0.974267	6238	557	1091	646	934	814	934	648	95	6	0.041	0.015	0.115
Iguatama-MG	-45.75	-20.16	1.64	0.971797	1029	296	506	316	338	302	338	57	1760	22	0.042	0.025	0.114
Indianópolis-MG	-47.85	-18.95	2.58	0.974638	2489	357	540	336	420	311	420	185	4365	146	0.039	0.015	0.113
Ingaí-MG	-44.92	-21.41	0.25	0.955013	715	164	284	203	220	209	220	74	0	1	0.044	0.029	0.117
Inhaúma-MG	-44.41	-19.5	0.96	0.939439	534	66	347	165	169	129	169	28	501	26	0.043	0.046	0.113
Ipiaçu-MG	-49.93	-18.7	2.33	0.950292	1842	108	529	126	154	128	154	82	173	4	0.038	0.013	0.115
Iraí_de_Minas-MG	-47.46	-19.04	2.59	0.974669	1463	149	212	435	470	410	470	91	1006	69	0.039	0.017	0.113
Itacarambi-MG	-44.13	-15.18	0.24	0.855014	1457	36	140	401	456	238	456	94	2189	47	0.024	0.084	0.119
Itamarandiba-MG	-42.88	-17.86	0.04	0.82341	6446	323	261	1419	1975	1616	1975	52	37615	333	0.037	0.088	0.112
Itamogi-MG	-47.05	-21.07	1.24	0.96242	6786	716	1043	565	671	510	671	545	3	3	0.042	0.014	0.116
Itanhomi-MG	-41.82	-19.16	0.06	0.680295	2501	61	48	797	971	731	971	27	82	34	0.042	0.106	0.111
Itapagipe-MG	-49.42	-19.79	1.89	0.938442	3430	757	1363	1096	1331	1312	1331	208	461	21	0.039	0.013	0.115
Itapecerica-MG	-45.11	-20.46	0.18	0.968437	2845	1107	578	1165	1246	1026	1246	127	181	36	0.043	0.03	0.115
Ituiutaba-MG	-49.54	-18.99	2.22	0.93963	4145	958	2605	1302	1443	1368	1443	415	513	85	0.038	0.013	0.115
Itumirim-MG	-44.82	-21.29	0.06	0.963882	1004	346	288	284	322	302	322	76	18	6	0.044	0.03	0.117
Iturama-MG	-50.34	-19.72	2.4	0.92601	1190	231	678	485	521	500	521	62	1158	49	0.039	0.016	0.115
Jacuí-MG	-46.74	-21.02	0.85	0.956496	2870	609	235	816	994	889	994	452	30	3	0.043	0.015	0.116
Jaíba-MG	-43.67	-15.23	0.47	0.810985	8357	290	639	1740	2155	384	2155	1199	7479	1041	0.023	0.093	0.119
Janaúba-MG	-43.4	-15.8	0.01	0.756163	6100	751	1222	1323	1474	573	1474	809	2824	539	0.026	0.096	0.117
Jequitibá-MG	-44	-19.21	0.46	0.913066	1812	144	493	543	582	546	582	146	1130	272	0.043	0.055	0.112
João_Pinheiro-MG	-45.93	-17.6	2.33	0.946362	6769	468	1716	1576	1932	1513	1932	206	16889	96	0.036	0.036	0.112
Joaquim_Felício-MG	-44.11	-17.68	0.03	0.929743	750	30	86	202	315	199	315	3	125	77	0.036	0.063	0.112
Lagamar-MG	-46.73	-18.1	2.29	0.97407	2200	389	366	740	922	804	922	147	464	8	0.038	0.025	0.112
Lagoa_da_Prata-MG	-45.49	-20.01	0.67	0.969928	1106	198	430	306	330	309	330	53	2550	39	0.042	0.028	0.114
Lagoa_Dourada-MG	-44.07	-20.89	0.93	0.946285	4580	369	373	1522	1644	1287	1644	351	695	62	0.043	0.043	0.116
Lagoa_Formosa-MG	-46.34	-18.77	1.17	0.971835	2546	166	431	468	567	425	567	38	2791	23	0.04	0.025	0.113
Lagoa_Grande-MG	-46.5	-17.77	2.34	0.95961	5793	727	216	743	926	499	926	552	1678	388	0.036	0.029	0.112
Lassance-MG	-44.7	-17.88	0.26	0.95031	1815	124	462	303	439	282	439	109	1019	29	0.037	0.052	0.111
Lavras-MG	-45.04	-21.26	0.71	0.966364	4016	1078	968	873	959	848	959	307	323	56	0.043	0.029	0.116
Limeira_do_Oeste-MG	-50.65	-19.41	1.19	0.959825	2039	256	633	515	739	559	739	82	10	15	0.038	0.018	0.114
Luminárias-MG	-44.92	-21.54	0.56	0.956671	1041	211	383	251	280	242	280	62	185	8	0.044	0.028	0.118
Luz-MG	-45.68	-19.83	1.18	0.971043	1739	355	853	554	624	530	624	74	364	15	0.042	0.027	0.114
Machado-MG	-45.92	-21.67	0.65	0.972132	6710	602	1431	973	1211	1037	1211	635	538	52	0.044	0.018	0.118
Madre_de_Deus_de_Minas-MG	-44.33	-21.48	1.22	0.911655	725	247	489	178	206	194	206	68	283	20	0.044	0.036	0.117
Maria_da_Fé-MG	-45.31	-22.32	0.06	0.888123	1296	359	281	372	426	359	426	236	339	148	0.045	0.022	0.119
Martinho_Campos-MG	-45.19	-19.41	1.3	0.957685	1231	333	553	411	431	323	431	37	1653	15	0.042	0.035	0.113
Matias_Cardoso-MG	-43.76	-14.9	0.18	0.800848	2719	456	515	503	850	330	850	389	3472	125	0.023	0.09	0.122
Matozinhos-MG	-44.05	-19.52	1.25	0.924288	413	15	274	66	72	55	72	12	331	13	0.043	0.052	0.113
Matutina-MG	-46	-19.19	1.55	0.972519	821	73	77	272	330	286	330	27	254	3	0.04	0.028	0.112
Medeiros-MG	-46.34	-19.99	1.34	0.974142	1517	337	510	429	580	563	580	179	365	6	0.041	0.021	0.114
Minduri-MG	-44.61	-21.67	0.71	0.90325	272	132	241	91	96	91	96	16	0	2	0.044	0.032	0.117
Moema-MG	-45.41	-19.84	1.04	0.969051	559	628	119	294	313	288	313	7	58	9	0.043	0.029	0.114
Monjolos-MG	-44.02	-18.39	0.08	0.917446	453	38	106	149	157	99	157	36	105	6	0.039	0.06	0.111
Montalvânia-MG	-44.5	-14.47	0.06	0.894571	4214	50	142	894	1062	593	1062	236	597	137	0.021	0.081	0.122
Monte_Alegre_de_Minas-MG	-48.89	-18.84	2.38	0.958545	4342	543	2321	1302	1527	1422	1527	303	3819	70	0.038	0.013	0.114
Monte_Carmelo-MG	-47.46	-18.71	2.56	0.956685	9395	928	2442	1206	1375	1300	1375	489	10904	240	0.038	0.018	0.113
Monte_Santo_de_Minas-MG	-46.95	-21.19	1.88	0.956824	6325	598	1190	776	928	744	928	598	59	11	0.042	0.015	0.116
Montes_Claros-MG	-43.93	-16.62	0.14	0.82116	11090	774	1040	3217	3357	2433	3357	232	1773	737	0.031	0.075	0.114
Morada_Nova_de_Minas-MG	-45.4	-18.58	1.53	0.957515	1848	78	634	263	305	242	305	49	7524	29	0.039	0.038	0.111
Nazareno-MG	-44.62	-21.2	0.76	0.956501	1475	209	353	372	425	384	425	80	5	7	0.044	0.033	0.117
Nepomuceno-MG	-45.26	-21.23	0.3	0.968845	4765	454	952	933	1078	924	1078	716	167	12	0.044	0.025	0.117
Nova_Ponte-MG	-47.71	-19.26	2.71	0.97494	1455	129	787	321	345	296	345	79	1381	12	0.04	0.014	0.114
Nova_Resende-MG	-46.42	-21.1	1.42	0.954825	8629	2176	676	1496	2422	1638	2422	1709	164	64	0.043	0.016	0.117
Pains-MG	-45.69	-20.38	0.49	0.971155	1016	240	319	363	401	311	401	70	31	9	0.043	0.024	0.115
Papagaios-MG	-44.69	-19.38	0.83	0.949667	1079	53	265	293	327	286	327	58	535	23	0.042	0.043	0.112
Paracatu-MG	-46.88	-17.17	2.27	0.961618	7557	559	2881	1771	1991	1563	1991	298	25609	199	0.034	0.028	0.113
Pará_de_Minas-MG	-44.61	-19.83	0.3	0.95427	2227	328	768	556	578	512	578	56	217	42	0.043	0.041	0.113
Paraguaçu-MG	-45.75	-21.57	0.56	0.971322	4368	716	781	616	682	598	682	415	964	36	0.043	0.021	0.117
Paraisópolis-MG	-45.82	-22.57	0.06	0.882341	1638	334	197	685	827	712	827	48	71	47	0.046	0.018	0.119
Passos-MG	-46.62	-20.72	0.6	0.961688	8370	1268	1649	1151	1193	1076	1193	520	1285	30	0.042	0.017	0.115
Patos_de_Minas-MG	-46.51	-18.6	2.64	0.971235	11745	1152	1944	2982	3132	2742	3132	646	4872	206	0.039	0.025	0.112
Patrocínio-MG	-47.05	-18.97	2.56	0.97464	18598	2222	3662	2502	2712	2296	2712	1278	4777	192	0.04	0.019	0.113
Pedrinópolis-MG	-47.51	-19.19	2.51	0.974684	572	85	187	146	162	143	162	46	557	12	0.04	0.015	0.114
Perdizes-MG	-47.2	-19.4	2.45	0.974428	3736	604	1463	1017	1086	839	1086	165	5130	44	0.041	0.016	0.114
Piedade_do_Rio_Grande-MG	-44.16	-21.48	0.6	0.911655	467	224	131	150	169	160	169	12	144	4	0.044	0.038	0.118
Piedade_dos_Gerais-MG	-44.25	-20.47	0.56	0.956025	2183	544	106	690	749	674	749	33	48	31	0.043	0.043	0.115
Pimenta-MG	-45.83	-20.53	0.72	0.971155	1595	500	460	446	560	376	560	183	561	95	0.042	0.023	0.115
Pirajuba-MG	-48.66	-19.94	2.49	0.968893	737	54	205	46	52	51	52	15	0	2	0.04	0.012	0.115
Pitangui-MG	-44.89	-19.59	0.35	0.957685	1230	98	295	325	353	298	353	35	99	17	0.043	0.038	0.113
Piumhi-MG	-46.05	-20.44	1.06	0.967414	5930	1076	1731	820	1015	853	1015	479	397	33	0.042	0.021	0.115
Planura-MG	-48.65	-20.08	2.47	0.968893	283	49	256	68	70	59	70	27	2400	13	0.04	0.012	0.115
Poço_Fundo-MG	-45.99	-21.81	0.15	0.972306	5488	568	215	1418	2071	1413	2071	585	89	24	0.044	0.018	0.118
Pompéu-MG	-44.92	-19.13	0.43	0.94109	2648	218	1259	686	736	625	736	245	6952	31	0.041	0.041	0.112
Ponto_Chique-MG	-44.97	-16.61	0.24	0.926972	757	67	136	228	239	175	239	32	60	19	0.032	0.055	0.114
Porteirinha-MG	-43.08	-15.72	0.01	0.809215	11541	1151	589	3299	3546	1334	3546	1864	505	449	0.025	0.102	0.117
Pouso_Alto-MG	-44.93	-22.18	0.24	0.845305	994	247	168	405	468	387	468	23	48	48	0.044	0.026	0.119
Prata-MG	-48.95	-19.33	2.22	0.95735	5706	526	2552	1405	1491	1429	1491	198	2510	52	0.039	0.012	0.115
Pratápolis-MG	-46.86	-20.79	0.15	0.956623	986	276	162	380	398	360	398	65	30	3	0.042	0.015	0.116
Pratinha-MG	-46.4	-19.76	2.59	0.973585	1529	383	379	392	552	495	552	235	120	5	0.042	0.02	0.114
Presidente_Olegário-MG	-46.34	-18.24	2.6	0.967067	6345	965	1385	1419	1758	1576	1758	300	5090	49	0.038	0.028	0.112
Prudente_de_Morais-MG	-44.11	-19.46	0.55	0.938614	356	28	266	64	69	62	69	5	313	16	0.043	0.051	0.113
Quartel_Geral-MG	-45.6	-19.28	0.4	0.97171	519	232	267	240	272	261	272	35	166	3	0.042	0.03	0.113
Riachinho-MG	-45.93	-16.28	1.7	0.91934	2273	132	230	465	858	746	858	52	758	6	0.031	0.042	0.115
Riacho_dos_Machados-MG	-42.99	-16.05	0.07	0.815615	4509	293	164	567	1150	831	1150	109	840	119	0.027	0.103	0.116
Rio_Casca-MG	-42.66	-20.14	0.9	0.845219	1540	315	397	387	523	389	523	95	409	39	0.044	0.077	0.113
Rio_Paranaíba-MG	-46.3	-19.24	2.47	0.973328	7391	639	1620	913	1257	1079	1257	413	8680	80	0.04	0.024	0.113
Ritápolis-MG	-44.38	-20.98	0.46	0.953901	911	252	247	243	280	227	280	29	0	2	0.043	0.038	0.116
Romaria-MG	-47.56	-18.9	2.6	0.97474	2083	76	644	162	173	165	173	79	5448	74	0.039	0.016	0.114
Sacramento-MG	-47.27	-19.9	2.63	0.975187	2897	896	1498	874	955	903	955	224	1420	16	0.041	0.015	0.114
Santa_Fé_de_Minas-MG	-45.56	-16.7	0.12	0.92847	1459	130	258	149	459	405	459	17	14	9	0.033	0.045	0.114
Santa_Juliana-MG	-47.51	-19.38	2.56	0.97503	2088	144	624	396	432	374	432	148	1354	18	0.04	0.015	0.114
Santana_da_Vargem-MG	-45.51	-21.27	1.09	0.969679	3455	113	684	278	411	283	411	348	49	13	0.043	0.023	0.117
Santana_do_Jacaré-MG	-45.06	-20.88	0.06	0.968947	471	10	118	80	98	86	98	36	5	3	0.043	0.03	0.115
Santa_Vitória-MG	-50.28	-18.99	1.44	0.950531	2726	315	1759	785	951	808	951	212	180	11	0.038	0.015	0.115
Santo_Antônio_do_Monte-MG	-45.29	-20.08	0.41	0.969305	2358	641	497	1194	1285	1176	1285	33	78	14	0.043	0.029	0.115
Santo_Hipólito-MG	-44.17	-18.39	0.25	0.946135	726	155	313	172	182	129	182	17	178	11	0.04	0.056	0.112
São_Bento_Abade-MG	-45.07	-21.57	0.09	0.965245	205	73	103	51	62	62	62	38	126	4	0.044	0.027	0.117
São_Francisco-MG	-44.86	-15.9	0.26	0.928007	12616	592	541	2503	3214	1134	3214	228	487	171	0.028	0.063	0.116
São_Francisco_de_Sales-MG	-49.86	-19.8	2.39	0.92601	563	236	466	264	292	264	292	30	1167	6	0.04	0.014	0.115
São_Gonçalo_do_Abaeté-MG	-45.55	-18.18	2.5	0.962298	1636	112	578	347	477	424	477	31	798	27	0.038	0.037	0.112
São_Gonçalo_do_Sapucaí-MG	-45.59	-21.91	0.69	0.952981	4377	384	839	523	560	484	560	266	266	17	0.044	0.021	0.118
São_Gotardo-MG	-46	-19.36	2.5	0.972416	3158	287	578	760	825	694	825	197	876	38	0.041	0.026	0.113
São_João_Batista_do_Glória-MG	-46.44	-20.58	0.78	0.964557	673	176	313	225	235	174	235	63	455	8	0.042	0.018	0.115
São_João_das_Missões-MG	-44.23	-14.89	0.06	0.84848	3806	55	11	654	859	376	859	87	231	64	0.023	0.082	0.121
São_João_del_Rei-MG	-44.28	-21.26	1.18	0.94912	2523	843	468	891	988	851	988	96	963	45	0.043	0.039	0.116
São_João_Nepomuceno-MG	-43	-21.58	0.12	0.747009	1481	317	548	443	538	488	538	31	357	93	0.044	0.058	0.118
São_José_da_Barra-MG	-46.24	-20.75	0.44	0.954178	1416	245	415	284	300	247	300	157	101	8	0.043	0.018	0.116
São_Pedro_da_União-MG	-46.64	-21.13	1.3	0.95637	2429	927	434	713	989	847	989	606	42	17	0.042	0.016	0.116
São_Romão-MG	-45.41	-16.39	1.21	0.925842	903	63	163	362	530	316	530	11	1745	5	0.031	0.049	0.115
São_Roque_de_Minas-MG	-46.51	-20.19	0.57	0.973715	2493	332	414	558	776	730	776	178	0	1	0.042	0.018	0.115
São_Sebastião_do_Oeste-MG	-45.04	-20.25	0.06	0.967928	2186	157	275	690	739	669	739	60	107	56	0.043	0.032	0.115
São_Sebastião_do_Paraíso-MG	-47.01	-20.92	1.64	0.960971	5226	783	1580	898	960	831	960	530	1113	50	0.042	0.015	0.115
São_Sebastião_do_Rio_Verde-MG	-45.02	-22.22	0.09	0.845305	816	57	15	279	308	220	308	1	17	13	0.044	0.025	0.119
São_Tiago-MG	-44.56	-20.94	0.47	0.959848	1584	438	258	685	804	703	804	104	71	8	0.044	0.035	0.116
São_Tomás_de_Aquino-MG	-47.13	-20.79	0.42	0.973612	1970	268	454	330	388	329	388	231	0	1	0.042	0.014	0.116
São_Vicente_de_Minas-MG	-44.47	-21.67	0.14	0.90325	660	57	320	147	155	130	155	22	156	4	0.044	0.034	0.117
Sapucaí-Mirim-MG	-45.85	-22.79	0.06	0.839518	1269	15	287	130	158	142	158	12	0	2	0.046	0.018	0.119
Serra_do_Salitre-MG	-46.65	-19.16	2.49	0.975853	5470	593	1400	687	816	725	816	325	1779	20	0.04	0.022	0.112
Serrania-MG	-46.09	-21.55	0.46	0.96618	2574	224	670	191	221	204	221	100	258	11	0.043	0.018	0.117
Sete_Lagoas-MG	-44.25	-19.44	2.46	0.938614	2449	391	923	550	771	490	771	57	1079	372	0.043	0.049	0.113
Tapira-MG	-46.87	-19.92	2.25	0.974982	845	58	223	243	271	259	271	11	356	3	0.041	0.017	0.114
Tapiraí-MG	-46.16	-19.88	1.39	0.972314	1151	70	154	218	308	299	308	94	0	2	0.042	0.022	0.114
Tiros-MG	-45.82	-18.86	2.26	0.968202	3744	113	264	599	1026	967	1026	77	380	5	0.04	0.031	0.112
Toledo-MG	-46.38	-22.71	0.12	0.92623	1096	309	70	357	379	317	379	152	157	43	0.046	0.015	0.119
Três_Corações-MG	-45.2	-21.69	1.44	0.961645	4275	500	1291	629	650	590	650	293	1085	47	0.043	0.026	0.117
Três_Marias-MG	-45.07	-18.3	1.78	0.96133	1458	88	427	325	418	374	418	25	1162	16	0.039	0.042	0.112
Três_Pontas-MG	-45.5	-21.39	0.7	0.968284	12724	514	2226	909	1207	879	1207	826	2960	84	0.043	0.023	0.117
Tupaciguara-MG	-48.76	-18.53	2.39	0.958112	2254	334	1438	539	577	543	577	94	2553	32	0.038	0.013	0.114
Turmalina-MG	-42.84	-17.24	0.12	0.818233	3708	52	104	913	1036	575	1036	38	755	166	0.034	0.094	0.113
Uberaba-MG	-47.98	-19.58	2.7	0.975222	5085	741	4274	1069	1103	1031	1103	253	4083	67	0.04	0.013	0.114
Uberlândia-MG	-48.33	-19.03	2.56	0.971394	7490	691	3745	1624	1832	1502	1832	488	5309	364	0.039	0.013	0.114
Unaí-MG	-46.82	-16.38	2.46	0.967459	12273	1677	4232	2896	3593	2825	3593	866	31069	254	0.031	0.032	0.114
União_de_Minas-MG	-50.34	-19.41	2.17	0.941981	800	184	245	449	477	337	477	35	0	1	0.039	0.015	0.115
Uruana_de_Minas-MG	-46.32	-16.09	2.18	0.968955	681	182	258	218	252	216	252	64	197	7	0.029	0.04	0.115
Urucuia-MG	-45.57	-16.03	0.21	0.926106	4314	125	182	528	1018	529	1018	47	1287	14	0.029	0.05	0.115
Varjão_de_Minas-MG	-45.94	-18.47	2.04	0.967351	990	116	428	228	275	239	275	34	1306	13	0.039	0.031	0.112
Várzea_da_Palma-MG	-44.73	-17.5	0.41	0.943364	2035	189	601	536	593	520	593	31	2175	69	0.036	0.053	0.112
Vazante-MG	-46.87	-17.87	2.2	0.96426	2109	485	762	612	712	621	712	59	274	19	0.037	0.025	0.112
Veríssimo-MG	-48.34	-19.6	2.26	0.973118	1173	225	733	386	487	422	487	59	500	6	0.039	0.013	0.114
Virgínia-MG	-45.11	-22.34	0.06	0.888123	3186	434	272	893	1300	1132	1300	464	248	81	0.045	0.024	0.119
Água_Clara-MS	-52.99	-19.78	2.38	0.869972	2729	19	2649	494	529	500	529	56	2396	9	0.042	0.031	0.115
Alcinópolis-MS	-53.75	-18.21	2.65	0.923153	1432	36	1249	323	497	464	497	23	0	1	0.041	0.033	0.115
Amambai-MS	-54.97	-23.16	2.41	0.971914	3031	284	2082	779	876	773	876	197	2186	14	0.057	0.062	0.114
Anastácio-MS	-55.76	-20.71	0.85	0.84667	2842	248	850	885	922	781	922	43	8	7	0.052	0.059	0.113
Anaurilândia-MS	-52.81	-22.11	2.38	0.947825	1928	152	898	595	629	433	629	23	837	56	0.049	0.039	0.115
Angélica-MS	-53.87	-22.06	2.47	0.937726	1619	101	437	433	681	504	681	69	11	3	0.051	0.048	0.115
Antônio_João-MS	-55.97	-22.21	2.36	0.963592	479	42	276	140	176	150	176	36	57	6	0.057	0.065	0.114
Aparecida_do_Taboado-MS	-51.29	-20.08	1.55	0.959888	1039	355	280	302	380	339	380	178	96	36	0.041	0.02	0.116
Aral_Moreira-MS	-55.45	-22.91	2.48	0.808805	1841	374	1951	418	538	509	538	355	822	6	0.058	0.064	0.114
Bandeirantes-MS	-54.29	-19.81	2.32	0.856622	1394	100	1213	425	461	430	461	60	28	6	0.045	0.042	0.114
Bataguassu-MS	-52.57	-21.81	0.81	0.956647	2082	269	608	713	728	357	728	20	196	48	0.048	0.035	0.116
Batayporã-MS	-53.18	-22.39	2.39	0.955505	2573	424	955	646	737	698	737	94	650	12	0.051	0.043	0.116
Bela_Vista-MS	-56.54	-21.94	2.64	0.855587	2881	70	985	709	883	652	883	65	564	53	0.058	0.069	0.112
Bodoquena-MS	-56.69	-20.55	0.15	0.772455	1720	148	620	552	673	541	673	73	1665	8	0.056	0.066	0.111
Bonito-MS	-56.46	-21.01	2.24	0.835649	2715	286	1467	715	821	781	821	47	49	35	0.056	0.065	0.112
Brasilândia-MS	-52.43	-21.08	0.38	0.894425	2678	177	1222	714	783	529	783	44	191	11	0.045	0.031	0.115
Caarapó-MS	-54.8	-22.59	2.46	0.970548	2681	645	1550	673	829	656	829	301	1807	7	0.055	0.058	0.114
Camapuã-MS	-53.87	-19.34	2.33	0.871563	2561	247	1498	606	733	709	733	28	99	4	0.043	0.037	0.114
Campo_Grande-MS	-54.25	-20.91	2.17	0.859345	5740	418	3401	1425	1663	1467	1663	288	945	169	0.048	0.046	0.115
Caracol-MS	-57.09	-21.94	0.51	0.476063	1225	48	768	314	391	333	391	12	365	3	0.06	0.072	0.112
Cassilândia-MS	-52.18	-19.09	2.59	0.94803	1910	151	1296	556	587	553	587	43	392	15	0.039	0.025	0.115
Chapadão_do_Sul-MS	-52.74	-18.98	2.65	0.941046	2066	59	1854	369	474	346	474	88	1189	7	0.04	0.028	0.115
Corguinho-MS	-55.06	-19.81	0.06	0.826415	1347	96	1019	465	499	426	499	2	51	3	0.048	0.047	0.114
Coronel_Sapucaia-MS	-55.38	-23.35	2.35	0.805272	723	67	457	199	226	216	226	46	3	7	0.059	0.064	0.115
Costa_Rica-MS	-53.2	-18.64	2.62	0.917946	3077	215	2124	569	733	656	733	98	11	7	0.04	0.03	0.115
Coxim-MS	-54.67	-18.28	2.68	0.90962	2606	258	1588	534	643	601	643	120	24	27	0.045	0.039	0.114
Deodápolis-MS	-54.15	-22.16	2.32	0.951825	1867	258	361	623	762	695	762	99	799	17	0.052	0.051	0.115
Dois_Irmãos_do_Buriti-MS	-55.37	-20.61	1.74	0.869135	2404	340	1149	675	724	506	724	146	45	30	0.05	0.055	0.113
Douradina-MS	-54.59	-22.01	2.48	0.939431	419	199	368	157	181	165	181	96	793	22	0.052	0.055	0.114
Fátima_do_Sul-MS	-54.44	-22.34	2.32	0.953125	2234	761	204	685	1074	856	1074	562	679	62	0.053	0.054	0.115
Eldorado-MS	-54.23	-23.74	2.51	0.97437	1463	476	444	368	422	340	422	132	17	10	0.059	0.056	0.115
Figueirão-MS	-53.86	-18.74	0.97	0.882343	1273	83	910	345	437	420	437	11	0	1	0.042	0.035	0.115
Glória_de_Dourados-MS	-54.19	-22.43	2.08	0.957224	7309	949	145	2427	2703	765	2703	145	367	110	0.053	0.052	0.115
Guia_Lopes_da_Laguna-MS	-56	-21.54	2.17	0.911029	1515	85	286	505	582	495	582	16	375	7	0.055	0.064	0.113
Iguatemi-MS	-54.54	-23.43	2.22	0.957149	2580	67	915	772	825	598	825	103	74	14	0.058	0.058	0.115
Inocência-MS	-52.02	-19.66	0.06	0.936716	2122	60	1601	617	732	644	732	39	0	2	0.04	0.025	0.115
Dourados-MS	-54.84	-22.15	2.31	0.948891	7082	1833	4630	1836	2011	1882	2011	856	5950	99	0.053	0.058	0.114
Itaquiraí-MS	-54.12	-23.34	2.45	0.972862	6070	924	976	1798	1925	1682	1925	275	65	20	0.056	0.056	0.114
Ivinhema-MS	-53.8	-22.37	2.1	0.953348	4261	476	689	1155	1475	1111	1475	555	99	31	0.051	0.049	0.115
Japorã-MS	-54.54	-23.81	1.98	0.941775	1514	332	203	605	747	363	747	199	2	42	0.06	0.059	0.115
Jaraguari-MS	-54.35	-20.23	2.22	0.84764	2585	389	1153	922	981	885	981	84	439	55	0.046	0.044	0.114
Jardim-MS	-56.35	-21.58	2.41	0.919558	1462	23	622	406	437	422	437	14	304	6	0.056	0.067	0.112
Jateí-MS	-53.96	-22.71	2.3	0.95551	1917	95	879	419	502	428	502	93	0	2	0.053	0.051	0.115
Juti-MS	-54.49	-22.77	2.25	0.962623	1132	45	541	238	283	255	283	59	3283	5	0.055	0.055	0.115
Laguna_Carapã-MS	-55.13	-22.68	2.39	0.9726	1444	342	1508	340	383	364	383	235	0	2	0.056	0.061	0.114
Maracaju-MS	-55.4	-21.55	2.49	0.942241	5381	305	3188	735	818	728	818	410	7381	18	0.053	0.06	0.113
Mundo_Novo-MS	-54.27	-23.94	2.44	0.971099	1515	273	221	515	618	442	618	189	4	6	0.06	0.057	0.115
Naviraí-MS	-54.03	-23.02	2.45	0.961082	2197	236	1200	428	514	406	514	146	238	24	0.055	0.053	0.115
Nioaque-MS	-55.9	-21.1	1.66	0.917347	5154	678	1189	1828	1930	1550	1930	230	27	18	0.053	0.063	0.112
Nova_Alvorada_do_Sul-MS	-54.22	-21.49	2.23	0.926978	2454	300	1520	694	946	775	946	82	174	11	0.05	0.049	0.115
Nova_Andradina-MS	-53.42	-21.93	2.33	0.93759	6395	461	1744	1069	2392	1224	2392	141	24362	19	0.049	0.044	0.115
Novo_Horizonte_do_Sul-MS	-53.78	-22.6	1.81	0.955153	2110	979	275	601	658	506	658	171	0	2	0.053	0.049	0.115
Paranaíba-MS	-51.4	-19.53	1.02	0.947277	4096	465	2615	1366	1509	1402	1509	178	25	16	0.04	0.02	0.116
Paranhos-MS	-55.36	-23.71	1.42	0.94609	1014	261	265	271	323	235	323	76	0	0	0.061	0.065	0.115
Pedro_Gomes-MS	-54.34	-17.91	2.58	0.928605	1692	123	1005	409	613	536	613	104	107	10	0.043	0.036	0.115
Ponta_Porã-MS	-55.58	-22.2	2.23	0.950998	10261	1160	2544	2861	3698	3414	3698	1161	9022	297	0.055	0.064	0.113
Porto_Murtinho-MS	-57.37	-21.24	0.77	0.464029	2095	16	1327	339	484	371	484	34	0	1	0.061	0.07	0.111
Ribas_do_Rio_Pardo-MS	-53.54	-20.6	2.25	0.845947	4547	82	4531	932	1058	982	1058	66	492	15	0.046	0.038	0.115
Rio_Brilhante-MS	-54.56	-21.7	2.34	0.932584	7570	400	2612	1016	1227	1116	1227	410	6980	87	0.051	0.053	0.115
Rio_Negro-MS	-54.96	-19.45	1.86	0.780082	955	97	516	391	504	446	504	68	102	15	0.047	0.045	0.114
Rio_Verde_de_Mato_Grosso-MS	-55.04	-18.81	2.36	0.677649	2749	131	1497	733	805	709	805	65	155	37	0.047	0.043	0.114
Rochedo-MS	-54.71	-19.95	0.46	0.847089	1624	247	1032	606	627	501	627	23	15	7	0.047	0.045	0.114
Santa_Rita_do_Pardo-MS	-52.77	-21.32	0.3	0.927155	1459	788	1429	565	683	578	683	292	382	25	0.047	0.034	0.116
São_Gabriel_do_Oeste-MS	-54.48	-19.17	2.61	0.867326	2926	385	2601	598	643	606	643	231	1993	28	0.045	0.04	0.115
Selvíria-MS	-51.76	-20.28	1.91	0.950333	1070	17	987	341	366	342	366	25	121	5	0.042	0.023	0.116
Sete_Quedas-MS	-55.03	-23.88	2.33	0.766304	705	104	489	220	266	226	266	57	1061	3	0.06	0.064	0.114
Sidrolândia-MS	-54.94	-21.09	2.41	0.897728	5761	612	2450	1993	2207	1975	2207	247	1067	26	0.05	0.054	0.114
Sonora-MS	-54.44	-17.65	2.85	0.943531	4158	85	1234	260	298	192	298	48	9102	6	0.043	0.037	0.115
Tacuru-MS	-54.99	-23.65	2.01	0.90918	961	42	785	223	260	222	260	93	0	0	0.06	0.062	0.115
Taquarussu-MS	-53.43	-22.67	2.51	0.955307	519	151	288	193	212	187	212	46	0	2	0.052	0.047	0.115
Terenos-MS	-55.02	-20.45	2.42	0.84478	6825	468	1414	1520	2266	1338	2266	58	567	83	0.049	0.05	0.114
Três_Lagoas-MS	-52.21	-20.44	1.04	0.906409	3759	202	2524	1067	1121	1044	1121	63	3149	60	0.042	0.028	0.115
Vicentina-MS	-54.42	-22.47	2.25	0.955858	1441	402	206	486	678	582	678	253	4	7	0.054	0.054	0.115
Água_Boa-MT	-52.5	-13.98	2.74	0.944484	808	62	225	163	252	202	252	27	0	1	0.031	0.027	0.127
Alta_Floresta-MT	-56.37	-10.06	1.68	0.890323	5326	484	689	1846	2317	2269	2317	730	320	75	0.045	0.108	0.166
Alto_Araguaia-MT	-53.47	-17.44	2.55	0.955782	2107	188	1147	423	642	592	642	81	4150	13	0.039	0.03	0.116
Alto_Boa_Vista-MT	-51.75	-11.81	1.35	0.901097	1372	107	175	140	455	449	455	18	37	32	0.026	0.046	0.138
Alto_Garças-MT	-53.58	-16.88	2.79	0.966621	1551	35	1454	148	228	218	228	64	0	1	0.038	0.031	0.116
Alto_Paraguai-MT	-56.66	-14.76	2.7	0.93112	1287	88	277	320	541	466	541	61	1727	10	0.055	0.049	0.121
Alto_Taquari-MT	-53.3	-17.83	2.82	0.967202	685	73	690	100	113	105	113	54	0	1	0.04	0.028	0.116
Apiacás-MT	-57.83	-8.75	0.18	0.577899	1586	12	136	146	629	617	629	75	18	6	0.052	0.146	0.196
Araguaiana-MT	-51.8	-15.13	0.73	0.911355	1122	46	1016	200	233	225	233	89	300	5	0.031	0.023	0.121
Araguainha-MT	-53.12	-16.75	0.23	0.974915	166	6	104	34	64	63	64	2	0	0	0.037	0.027	0.117
Arenápolis-MT	-56.86	-14.51	1.95	0.93665	957	60	82	286	375	319	375	99	57	74	0.056	0.053	0.122
Aripuanã-MT	-59.84	-10.19	0.15	0.776703	3828	44	135	339	1538	1481	1538	52	368	19	0.062	0.163	0.207
Barra_do_Bugres-MT	-57.56	-15.07	1.23	0.891062	7178	140	1362	615	831	783	831	163	361	7	0.063	0.057	0.117
Barra_do_Garças-MT	-52.5	-15.36	2.61	0.927118	2640	187	1369	536	604	565	604	58	1600	29	0.033	0.025	0.12
Bom_Jesus_do_Araguaia-MT	-51.74	-12.22	1.72	0.933732	1598	35	425	147	494	488	494	14	0	0	0.027	0.04	0.136
Brasnorte-MT	-58	-12.42	2.82	0.935097	1433	116	639	250	494	467	494	80	1079	17	0.056	0.099	0.148
Cáceres-MT	-57.84	-16.54	1.31	0.631037	7554	609	1459	2130	2524	2101	2524	272	162	53	0.068	0.059	0.108
Campinápolis-MT	-53.13	-14.37	0.98	0.931666	2646	57	464	465	726	607	726	48	37	6	0.034	0.028	0.125
Campo_Novo_do_Parecis-MT	-57.93	-13.69	2.84	0.941696	2873	72	3009	251	303	217	303	147	8002	26	0.06	0.075	0.132
Campos_de_Júlio-MT	-59.19	-13.58	2.33	0.940653	2016	33	1344	89	96	94	96	87	5512	3	0.067	0.104	0.138
Campo_Verde-MT	-54.96	-15.35	2.87	0.938329	4574	388	2518	761	844	726	844	478	4887	195	0.045	0.036	0.12
Canabrava_do_Norte-MT	-51.82	-11.2	1.82	0.89519	1459	31	197	121	599	586	599	9	0	0	0.026	0.055	0.141
Canarana-MT	-52.4	-13.33	2.74	0.94622	2631	229	2515	446	790	732	790	157	878	38	0.031	0.03	0.131
Carlinda-MT	-55.83	-10.11	0.83	0.90007	4997	143	207	1377	1760	1735	1760	652	30	27	0.043	0.096	0.163
Chapada_dos_Guimarães-MT	-55.54	-15.11	2.71	0.923326	2784	139	659	789	1041	868	1041	89	379	47	0.048	0.041	0.12
Cláudia-MT	-55.05	-11.45	2.29	0.947206	989	457	718	266	355	332	355	117	663	27	0.04	0.065	0.148
Cocalinho-MT	-51.15	-13.87	1.52	0.879717	1128	30	1275	221	287	280	287	27	704	11	0.028	0.026	0.127
Colíder-MT	-55.47	-10.63	1.61	0.938763	5115	410	424	1509	1999	1986	1999	404	55	40	0.04	0.083	0.156
Comodoro-MT	-59.75	-13.19	2.84	0.934583	3848	95	605	597	1189	1135	1189	93	115	9	0.069	0.134	0.147
Confresa-MT	-51.7	-10.4	0.18	0.864032	4630	30	167	244	1904	1813	1904	20	7007	6	0.027	0.061	0.146
Conquista_D'Oeste-MT	-59.33	-14.64	0.85	0.85166	1050	73	169	200	261	253	261	60	27	17	0.074	0.084	0.124
Diamantino-MT	-56.8	-14.1	2.79	0.941044	3806	197	1803	829	984	890	984	163	2369	63	0.054	0.056	0.126
Dom_Aquino-MT	-54.77	-15.66	2.85	0.948565	1769	227	900	357	529	451	529	126	2569	18	0.043	0.037	0.118
Feliz_Natal-MT	-54.17	-11.92	2.09	0.942764	739	92	477	97	256	197	256	53	11	8	0.035	0.052	0.142
Gaúcha_do_Norte-MT	-53.46	-13	2.21	0.936112	1552	196	985	256	463	438	463	107	12	11	0.034	0.037	0.133
General_Carneiro-MT	-53.39	-15.56	2.7	0.923064	973	16	547	224	319	272	319	38	3513	10	0.037	0.028	0.12
Glória_D'Oeste-MT	-58.32	-15.84	0.61	0.715532	2046	363	238	683	884	756	884	98	67	9	0.072	0.061	0.111
Guarantã_do_Norte-MT	-54.62	-9.78	1.54	0.866461	8523	240	252	1302	2039	1941	2039	142	45	30	0.037	0.085	0.16
Guiratinga-MT	-53.59	-16.38	2.84	0.957852	1923	50	1227	405	837	696	837	54	9753	15	0.039	0.029	0.118
Ipiranga_do_Norte-MT	-56.06	-12.01	1.1	0.95359	1431	456	1259	230	338	324	338	220	298	15	0.045	0.07	0.146
Itanhangá-MT	-56.76	-12.14	1.04	0.94432	2502	322	260	171	1575	1171	1575	199	718	17	0.048	0.08	0.146
Itaúba-MT	-55.59	-11.11	2.29	0.940272	569	28	406	180	271	265	271	28	0	2	0.042	0.077	0.152
Itiquira-MT	-54.6	-17.33	2.76	0.951209	4312	140	2377	553	738	625	738	136	2145	104	0.043	0.038	0.115
Jaciara-MT	-55.11	-15.9	2.74	0.939381	1150	160	679	328	384	338	384	110	354	39	0.046	0.039	0.117
Jangada-MT	-56.55	-15.33	2.51	0.811867	2011	551	207	433	630	434	630	39	174	26	0.055	0.049	0.117
Juara-MT	-57.62	-11.02	0.48	0.917882	4014	269	926	607	1212	1202	1212	251	46	81	0.052	0.117	0.164
Juína-MT	-59.33	-11.53	0.67	0.909856	6229	257	488	1156	1988	1951	1988	526	267	140	0.06	0.155	0.172
Juscimeira-MT	-54.9	-16.18	2.72	0.938736	2073	197	501	618	724	628	724	104	1413	5	0.045	0.037	0.117
Lambari_D'Oeste-MT	-57.78	-15.37	1.57	0.84411	2650	59	223	253	281	275	281	53	9019	4	0.066	0.056	0.115
Lucas_do_Rio_Verde-MT	-56.17	-13.04	2.98	0.931815	2047	496	2061	278	322	292	322	184	5392	52	0.047	0.06	0.135
Luciara-MT	-50.94	-11.01	0.07	0.87852	280	13	94	33	142	115	142	2	7	3	0.024	0.057	0.141
Marcelândia-MT	-54.05	-10.89	1.9	0.917419	3209	253	490	558	1095	1060	1095	137	171	178	0.035	0.064	0.149
Matupá-MT	-54.35	-10.02	2.14	0.907251	4582	205	330	1034	1467	1412	1467	195	751	128	0.036	0.078	0.157
Mirassol_d'Oeste-MT	-58.05	-15.66	1.39	0.72272	3802	275	229	1208	1335	1235	1335	103	43	20	0.069	0.059	0.112
Nobres-MT	-55.81	-14.38	2.68	0.930122	1366	189	368	282	457	419	457	24	33	12	0.047	0.044	0.124
Nortelândia-MT	-56.72	-14.35	2.72	0.94218	1436	31	277	157	480	418	480	138	14	27	0.054	0.053	0.124
Nossa_Senhora_do_Livramento-MT	-56.53	-15.84	0.11	0.754652	2929	214	614	812	1245	1115	1245	43	67	20	0.055	0.05	0.114
Nova_Brasilândia-MT	-55.05	-14.79	1.41	0.9099	1304	31	242	169	517	481	517	13	0	0	0.044	0.038	0.122
Nova_Canaã_do_Norte-MT	-56.04	-10.7	1.88	0.932247	4158	270	553	1176	1807	1757	1807	514	14	15	0.044	0.09	0.158
Nova_Guarita-MT	-55.34	-10.29	1.85	0.918447	1868	124	115	640	787	769	787	88	5	4	0.04	0.086	0.159
Nova_Lacerda-MT	-59.77	-14.3	2.01	0.882452	1190	46	344	216	378	367	378	103	17	9	0.075	0.103	0.129
Nova_Marilândia-MT	-57.26	-14.29	2.77	0.941303	894	28	371	200	313	290	313	50	0	1	0.057	0.06	0.124
Nova_Maringá-MT	-57.22	-12.78	2.35	0.938522	1026	54	563	129	428	363	428	60	36	7	0.053	0.076	0.141
Nova_Mutum-MT	-56.1	-13.63	2.91	0.934138	3166	441	2461	593	770	707	770	266	12850	41	0.048	0.053	0.129
Nova_Olímpia-MT	-57.4	-14.78	0.14	0.925673	4056	52	827	401	524	502	524	31	15	7	0.061	0.056	0.12
Nova_Santa_Helena-MT	-54.91	-10.92	1.41	0.922654	1022	75	353	253	362	355	362	83	9	8	0.038	0.072	0.151
Nova_Ubiratã-MT	-54.77	-12.99	2.41	0.933956	2684	299	1935	539	867	755	867	177	1432	18	0.04	0.046	0.134
Nova_Xavantina-MT	-52.41	-14.6	2.5	0.931516	4028	367	1062	724	1402	1205	1402	129	1516	42	0.032	0.025	0.124
Novo_Mundo-MT	-55.4	-9.75	1.7	0.866077	2992	157	300	765	1194	1149	1194	62	4	3	0.041	0.096	0.163
Novo_São_Joaquim-MT	-53.24	-15.08	2.83	0.91472	2424	45	946	562	679	524	679	42	2410	10	0.036	0.027	0.122
Paranaíta-MT	-56.68	-9.59	1.16	0.840137	5138	213	297	743	2020	1934	2020	775	29	41	0.048	0.12	0.174
Paranatinga-MT	-54.11	-13.68	2.48	0.933793	3344	226	1628	541	1095	1068	1095	50	727	14	0.037	0.035	0.129
Pedra_Preta-MT	-54.26	-16.8	3	0.97015	4516	148	1418	592	908	630	908	228	3620	16	0.042	0.034	0.116
Peixoto_de_Azevedo-MT	-53.59	-10.15	1.85	0.857595	4075	93	189	1275	1994	1921	1994	77	31	18	0.033	0.07	0.153
Planalto_da_Serra-MT	-54.67	-14.59	2.04	0.90236	541	80	212	104	216	212	216	8	5	3	0.042	0.035	0.124
Poconé-MT	-56.95	-16.78	0.58	0.59949	4396	87	529	949	1509	1184	1509	95	48	11	0.06	0.053	0.11
Ponte_Branca-MT	-52.93	-16.66	0.33	0.975456	414	15	69	63	132	127	132	3	0	2	0.037	0.026	0.117
Pontes_e_Lacerda-MT	-59.46	-15.52	1.61	0.754182	5120	306	997	946	1241	1154	1241	241	119	56	0.081	0.071	0.112
Porto_Alegre_do_Norte-MT	-51.71	-10.82	1.41	0.88321	1938	41	168	127	660	643	660	15	17	11	0.027	0.057	0.144
Porto_dos_Gaúchos-MT	-56.75	-11.73	2.2	0.948239	1303	73	668	188	434	350	434	29	413	11	0.048	0.086	0.15
Porto_Esperidião-MT	-58.98	-15.96	0.96	0.696618	3009	234	857	637	894	821	894	150	39	5	0.079	0.063	0.108
Porto_Estrela-MT	-57.21	-15.52	1.12	0.749472	1452	83	269	269	502	450	502	86	60	4	0.061	0.053	0.115
Poxoréo-MT	-54.18	-15.85	2.91	0.952157	3461	144	1308	881	1281	1154	1281	332	5322	50	0.041	0.032	0.119
Primavera_do_Leste-MT	-54.22	-15.1	2.88	0.930673	1674	35	1218	210	311	277	311	83	6446	17	0.039	0.033	0.121
Querência-MT	-52.74	-12.16	2.9	0.930865	2251	323	1529	213	611	564	611	154	59	9	0.03	0.042	0.138
Ribeirão_Cascalheira-MT	-51.57	-12.87	1.59	0.922244	1679	58	349	222	646	559	646	9	852	11	0.027	0.034	0.132
Ribeirãozinho-MT	-52.76	-16.49	2.67	0.963531	457	42	186	120	126	114	126	7	0	0	0.037	0.024	0.118
Rio_Branco-MT	-58.15	-15.27	0.36	0.826923	764	25	101	198	281	272	281	77	9	5	0.068	0.062	0.115
Rondonópolis-MT	-54.67	-16.52	2.88	0.951626	6260	854	1780	1913	2132	1501	2132	382	686	117	0.043	0.037	0.116
Rosário_Oeste-MT	-55.94	-14.77	2.55	0.892614	3481	211	1054	851	1343	1128	1343	77	166	39	0.05	0.044	0.121
Salto_do_Céu-MT	-58.05	-15.05	0.63	0.846606	1261	27	144	362	435	373	435	31	0	2	0.067	0.062	0.117
Santa_Carmem-MT	-54.9	-11.94	2.89	0.964867	841	271	783	204	279	257	279	112	1722	22	0.039	0.058	0.143
Santa_Cruz_do_Xingu-MT	-52.54	-10.07	1.17	0.881074	490	15	241	69	150	143	150	7	0	0	0.029	0.066	0.15
Santa_Rita_do_Trivelato-MT	-55.29	-13.83	1.71	0.926538	892	272	233	321	439	417	439	69	109	28	0.044	0.043	0.128
Santa_Terezinha-MT	-50.79	-10.33	1.32	0.858243	1567	3	140	121	626	623	626	40	4	4	0.024	0.063	0.144
Santo_Afonso-MT	-57.34	-14.45	2.22	0.935205	720	80	221	126	288	278	288	52	12	10	0.059	0.059	0.123
Santo_Antônio_do_Leste-MT	-53.67	-14.82	1.77	0.915833	410	0	814	58	64	64	64	31	0	0	0.037	0.03	0.123
Santo_Antônio_do_Leverger-MT	-55.44	-16.46	2.56	0.862048	5147	249	1152	1738	1877	1655	1877	265	1149	148	0.048	0.042	0.115
São_José_do_Rio_Claro-MT	-56.81	-13.55	2.78	0.935789	6258	177	823	163	715	586	715	91	2938	18	0.052	0.063	0.13
São_José_dos_Quatro_Marcos-MT	-58.3	-15.57	1.28	0.763713	4333	898	511	1160	1327	1289	1327	575	128	51	0.071	0.061	0.112
São_José_do_Xingu-MT	-52.62	-10.7	1.61	0.894147	1122	6	548	128	265	261	265	18	0	0	0.03	0.059	0.147
Sapezal-MT	-58.65	-13.15	2.43	0.940938	1774	14	1748	77	89	89	89	63	0	2	0.063	0.099	0.141
Serra_Nova_Dourada-MT	-51.36	-12.02	0.74	0.909449	749	16	127	50	259	243	259	6	61	4	0.026	0.042	0.137
Sinop-MT	-55.5	-11.71	2.86	0.959167	3326	705	1376	900	1322	1251	1322	311	2122	131	0.042	0.067	0.147
Sorriso-MT	-55.68	-12.74	2.95	0.948999	5737	547	5111	916	994	933	994	498	10576	342	0.044	0.057	0.137
Tabaporã-MT	-56.49	-11.21	2.22	0.941515	2830	106	555	188	1128	987	1128	89	133	41	0.046	0.09	0.154
Tangará_da_Serra-MT	-58.32	-14.42	2.85	0.917259	4788	505	1219	1308	1484	1342	1484	236	6751	131	0.066	0.071	0.124
Tapurah-MT	-56.53	-12.57	2.85	0.930972	1069	137	1254	161	201	189	201	122	77	9	0.049	0.069	0.141
Terra_Nova_do_Norte-MT	-54.98	-10.51	1.59	0.92417	5226	460	413	1614	1845	1810	1845	335	44	20	0.039	0.078	0.155
Tesouro-MT	-53.45	-15.91	2.83	0.928081	1145	12	746	107	405	400	405	23	62	3	0.038	0.028	0.119
Torixoréu-MT	-52.89	-16.29	2.73	0.951065	989	15	296	172	336	325	336	12	0	2	0.036	0.026	0.118
União_do_Sul-MT	-54.32	-11.53	1.57	0.946045	883	59	260	269	331	143	331	32	38	76	0.036	0.058	0.145
Vale_de_São_Domingos-MT	-58.96	-14.98	0.82	0.832091	1520	39	44	395	464	458	464	62	6	4	0.074	0.072	0.118
Vera-MT	-55.35	-12.42	2.7	0.96896	1518	182	794	336	469	422	469	113	1215	23	0.041	0.058	0.139
Vila_Bela_da_Santíssima_Trindade-MT	-59.99	-15.19	1.36	0.775822	4380	204	1230	1052	1334	1281	1334	209	230	21	0.082	0.087	0.117
Vila_Rica-MT	-51.4	-9.98	1.21	0.849635	3911	146	306	517	1661	1612	1661	249	108	76	0.026	0.064	0.148
Água_Azul_do_Norte-PA	-50.43	-6.77	0.21	0.685176	6009	44	420	595	1698	1577	1698	188	0	2	0.025	0.091	0.149
Alenquer-PA	-55.04	-0.6	0.62	0.0718341	8288	61	88	455	2367	2129	2367	125	633	31	0.023	0.293	0.127
Altamira-PA	-53.89	-6.49	1.42	0.428195	8547	129	392	691	2305	2114	2305	206	243	76	0.036	0.147	0.159
Santarém-PA	-55.09	-2.76	2	0.120303	932	45	65	73	301	206	301	20	99	3	0.031	0.271	0.134
Bragança-PA	-46.77	-1.2	0.14	0.0714525	13570	73	87	2099	3801	2664	3801	140	50	42	0.018	0.156	0.116
Capanema-PA	-47.12	-1.14	0.28	0.0561517	4914	41	75	382	748	514	748	92	32	8	0.018	0.155	0.115
Capitão_Poço-PA	-47.23	-2.04	1.1	0.0775275	7901	153	303	1033	2305	1756	2305	495	403	51	0.018	0.17	0.113
Conceição_do_Araguaia-PA	-49.51	-8.18	1.8	0.85127	10621	200	424	1222	3133	2661	3133	443	319	41	0.021	0.072	0.15
Curuá-PA	-55.11	-1.85	0.53	0.0739165	2955	3	15	325	764	455	764	10	0	1	0.027	0.271	0.132
Dom_Eliseu-PA	-47.9	-4.19	1.63	0.244528	2309	26	313	364	731	464	731	54	864	9	0.018	0.208	0.117
Floresta_do_Araguaia-PA	-49.58	-7.55	1.34	0.798184	5074	61	181	300	1368	1287	1368	258	334	8	0.021	0.076	0.149
Marabá-PA	-50.02	-5.63	0.2	0.386358	10876	46	487	985	2876	2783	2876	327	307	158	0.024	0.146	0.136
Medicilândia-PA	-53.19	-3.16	0.18	0.122082	11109	596	177	1230	3139	2376	3139	516	38	16	0.029	0.247	0.126
Monte_Alegre-PA	-54.35	-1.07	0.32	0.0791467	14899	81	105	1485	3915	3065	3915	459	240	84	0.024	0.277	0.123
Novo_Progresso-PA	-55.61	-8.06	0.94	0.612559	1171	7	135	167	379	337	379	5	15	3	0.044	0.123	0.177
Ourilândia_do_Norte-PA	-51.43	-7.52	0.17	0.673144	2274	15	62	180	600	570	600	12	0	2	0.027	0.084	0.155
Paragominas-PA	-47.6	-3.2	2.11	0.181204	2565	37	1001	321	461	435	461	58	562	17	0.018	0.213	0.112
Pau_D'Arco-PA	-50.12	-7.74	0.69	0.797593	1737	7	104	119	598	440	598	57	17	4	0.022	0.076	0.151
Placas-PA	-54.5	-3.89	0.65	0.151438	4937	731	429	276	1351	1245	1351	74	22	10	0.033	0.243	0.14
Porto_de_Moz-PA	-52.55	-2.18	0.15	0.08462	6347	0	39	548	2012	1268	2012	6	120	8	0.025	0.247	0.118
Redenção-PA	-50.2	-8.07	2.1	0.84241	1811	63	300	398	715	678	715	105	491	19	0.023	0.074	0.151
Rondon_do_Pará-PA	-48.46	-4.52	0.78	0.262771	4782	16	325	303	1431	1334	1431	58	32	5	0.019	0.193	0.121
Rurópolis-PA	-55.21	-4.24	0.48	0.135715	9030	48	67	663	3083	2555	3083	93	29	40	0.035	0.246	0.147
Santa_Maria_das_Barreiras-PA	-50.31	-8.63	1.06	0.868317	9262	111	557	647	2994	2785	2994	136	282	39	0.023	0.072	0.15
Santana_do_Araguaia-PA	-50.61	-9.36	1.52	0.854908	7748	29	533	679	2851	2782	2851	127	152	55	0.024	0.068	0.149
Tailândia-PA	-48.74	-2.91	0.2	0.181567	1034	12	123	89	220	209	220	16	47	5	0.019	0.222	0.111
Tracuateua-PA	-46.93	-1.02	0.27	0.048175	12168	38	108	1733	2718	2179	2718	341	4	8	0.019	0.148	0.117
Trairão-PA	-56	-5.13	0.64	0.124226	3054	47	22	262	1039	968	1039	23	34	13	0.041	0.222	0.163
Ulianópolis-PA	-47.49	-3.81	1.94	0.202198	3682	4	160	207	564	540	564	4	3638	5	0.017	0.22	0.113
Uruará-PA	-53.81	-3.58	1.24	0.153344	10118	97	87	686	2693	2498	2693	255	43	19	0.03	0.239	0.134
Petrolina-PE	-40.57	-9.02	0.14	0.827592	35996	2229	2732	4624	5372	1990	5372	2709	18582	2481	0.008	0.129	0.142
Alvorada_do_Gurguéia-PI	-43.97	-8.46	1.69	0.912294	2089	25	109	434	548	280	548	277	340	99	0.011	0.083	0.146
Antônio_Almeida-PI	-44.2	-7.22	1.67	0.766135	747	2	40	94	277	205	277	27	0	1	0.011	0.127	0.137
Baixa_Grande_do_Ribeiro-PI	-45.16	-8.51	2.41	0.908909	2650	24	325	105	705	548	705	21	0	0	0.013	0.075	0.146
Barreiras_do_Piauí-PI	-45.69	-9.98	0.45	0.929403	723	0	0	61	280	219	280	1	0	0	0.013	0.079	0.143
Bertolínia-PI	-43.88	-7.75	0.23	0.869756	1550	15	12	255	408	157	408	58	14	4	0.011	0.111	0.141
Bom_Jesus-PI	-44.54	-9.25	1.86	0.932562	3057	46	491	637	1026	593	1026	371	230	68	0.011	0.08	0.146
Corrente-PI	-45.14	-10.39	0.69	0.968603	7190	243	175	714	1606	1118	1606	12	48	77	0.013	0.082	0.142
Cristalândia_do_Piauí-PI	-45.11	-10.74	0.48	0.966742	3703	31	40	349	990	515	990	5	15	5	0.013	0.081	0.142
Currais-PI	-44.67	-8.82	1.08	0.92118	2447	7	205	353	539	376	539	78	13	8	0.012	0.076	0.147
Gilbués-PI	-45.41	-9.62	2.06	0.938859	4047	82	66	195	1044	784	1044	14	10	5	0.013	0.078	0.145
Guadalupe-PI	-43.71	-6.84	0.71	0.67311	1336	5	42	67	217	79	217	73	433	58	0.011	0.136	0.135
Itaueira-PI	-43.13	-7.5	0.1	0.861322	6215	503	88	746	1651	1097	1651	251	350	176	0.01	0.13	0.138
Jerumenha-PI	-43.5	-7.11	0.06	0.759637	579	45	44	79	247	212	247	4	294	18	0.01	0.131	0.136
Landri_Sales-PI	-43.93	-7.3	0.57	0.805872	2831	18	33	376	793	507	793	76	104	11	0.011	0.126	0.138
Manoel_Emídio-PI	-44.01	-8.21	0.54	0.900321	2322	0	8	308	553	280	553	154	16	13	0.011	0.089	0.145
Miguel_Alves-PI	-42.77	-4.24	0.09	0.248645	15014	68	107	2473	3919	1500	3919	1462	1391	26	0.009	0.159	0.129
Miguel_Leão-PI	-42.7	-5.7	0.01	0.4798	337	6	13	96	120	25	120	30	0	2	0.009	0.177	0.128
Monte_Alegre_do_Piauí-PI	-45.03	-9.6	1.6	0.959048	4624	86	109	449	1091	727	1091	8	37	38	0.012	0.078	0.146
Palmeira_do_Piauí-PI	-44.46	-8.56	1.81	0.917813	2312	985	519	740	967	877	967	439	615	258	0.012	0.078	0.146
Piracuruca-PI	-41.61	-3.85	0.42	0.164493	2758	27	39	511	796	377	796	132	49	27	0.007	0.148	0.132
Porto_Alegre_do_Piauí-PI	-44.06	-6.96	0.51	0.721374	574	1	56	204	253	103	253	10	17	5	0.011	0.128	0.136
Redenção_do_Gurguéia-PI	-44.45	-9.52	0.3	0.946559	2240	249	57	473	600	370	600	171	36	29	0.011	0.081	0.146
Regeneração-PI	-42.49	-6.35	0.36	0.674975	2865	13	49	271	775	175	775	49	108	22	0.009	0.161	0.132
Ribeiro_Gonçalves-PI	-45.34	-7.97	2.01	0.855225	1483	14	306	76	273	252	273	23	100	75	0.012	0.079	0.144
Santa_Filomena-PI	-45.68	-8.99	2.02	0.90611	1725	10	355	88	481	389	481	38	953	6	0.013	0.077	0.146
Sebastião_Leal-PI	-44.09	-7.74	1.9	0.90903	1085	3	152	184	446	292	446	40	0	1	0.01	0.109	0.14
Uruçuí-PI	-44.57	-7.79	2.19	0.888238	3468	70	667	272	1203	840	1203	89	5	5	0.012	0.094	0.143
Abatiá-PR	-50.31	-23.31	2.2	0.975982	2721	459	343	607	808	634	808	601	28	14	0.052	0.022	0.117
Agudos_do_Sul-PR	-49.31	-26.03	0.17	0.695946	2870	1601	104	1181	1346	947	1346	547	21	8	0.065	0.028	0.117
Altamira_do_Paraná-PR	-52.69	-24.81	2.34	0.973193	1827	589	172	545	748	630	748	209	21	19	0.062	0.045	0.116
Altônia-PR	-53.95	-23.9	2.09	0.973028	5093	546	300	1364	2215	1754	2215	524	78	24	0.059	0.054	0.116
Alto_Paraíso-PR	-53.82	-23.54	1.19	0.970287	856	20	252	257	356	248	356	37	122	3	0.057	0.053	0.115
Alto_Paraná-PR	-52.32	-23.08	1.36	0.940098	2201	422	579	456	773	483	773	194	5	4	0.052	0.039	0.115
Alto_Piquiri-PR	-53.4	-24.1	2.77	0.974819	1523	102	388	412	651	432	651	285	2	6	0.06	0.049	0.116
Alvorada_do_Sul-PR	-51.26	-22.81	2.48	0.953268	1846	438	470	461	831	441	831	512	583	13	0.05	0.029	0.116
Amaporã-PR	-52.83	-23.13	0.99	0.942118	662	39	325	179	227	154	227	48	0	2	0.054	0.042	0.116
Ampére-PR	-53.48	-25.92	2.41	0.97396	4021	1517	224	1224	1348	1164	1348	872	31	52	0.069	0.053	0.115
Anahy-PR	-53.14	-24.64	2.88	0.97554	624	484	126	230	371	326	371	296	3	3	0.061	0.05	0.115
Andirá-PR	-50.27	-23.02	2.34	0.968932	1938	771	635	317	483	381	483	352	255	47	0.05	0.021	0.117
Ângulo-PR	-51.92	-23.19	2.59	0.944708	666	237	253	150	235	164	235	142	19	15	0.052	0.035	0.116
Antônio_Olinto-PR	-50.13	-25.96	2.21	0.843553	4972	2945	643	1232	1594	1342	1594	931	14	12	0.065	0.033	0.116
Apucarana-PR	-51.45	-23.57	2.72	0.951359	5156	1017	974	1362	1834	1484	1834	1098	210	89	0.054	0.031	0.117
Arapongas-PR	-51.43	-23.44	2.48	0.95288	2442	643	1104	656	773	633	773	440	39	25	0.053	0.032	0.116
Arapoti-PR	-49.98	-24.09	2.99	0.9755	2647	480	1456	706	911	769	911	499	103	16	0.055	0.023	0.118
Arapuã-PR	-51.82	-24.34	2.4	0.971638	1917	506	348	453	685	608	685	433	41	5	0.058	0.037	0.116
Araruna-PR	-52.58	-23.96	2.54	0.969846	4286	934	663	658	1228	998	1228	802	21	11	0.058	0.042	0.116
Araucária-PR	-49.44	-25.61	2.52	0.832442	3818	2700	1029	1444	1538	1442	1538	736	764	227	0.062	0.027	0.117
Ariranha_do_Ivaí-PR	-51.54	-24.38	2.06	0.971252	1479	327	216	365	661	590	661	355	0	0	0.059	0.034	0.117
Assaí-PR	-50.88	-23.41	2.34	0.961069	1973	1067	893	563	898	695	898	601	100	19	0.053	0.026	0.117
Assis_Chateaubriand-PR	-53.59	-24.42	2.61	0.975017	6857	3009	1960	1220	2796	2434	2796	2573	105	34	0.061	0.053	0.115
Astorga-PR	-51.7	-23.25	2.44	0.944708	3076	893	937	743	1079	712	1079	589	3286	40	0.053	0.033	0.116
Atalaia-PR	-52.06	-23.13	2.51	0.94777	965	285	306	219	367	219	367	149	26	6	0.052	0.036	0.116
Balsa_Nova-PR	-49.69	-25.52	2.53	0.885476	1074	259	607	397	410	327	410	127	575	13	0.062	0.028	0.117
Bandeirantes-PR	-50.35	-23.16	2.2	0.975982	3760	1537	979	970	1185	972	1185	785	2041	191	0.051	0.022	0.117
Barbosa_Ferraz-PR	-52.05	-24.08	2.68	0.964759	3498	851	425	882	1561	1214	1561	744	1	4	0.058	0.038	0.116
Barracão-PR	-53.53	-26.25	2.26	0.97313	2492	648	106	648	722	643	722	371	14	12	0.071	0.053	0.115
Barra_do_Jacaré-PR	-50.16	-23.11	2.39	0.975982	1020	508	252	242	418	321	418	302	58	9	0.05	0.021	0.117
Bela_Vista_da_Caroba-PR	-53.63	-25.88	2.01	0.969915	2457	1051	114	765	904	823	904	658	11	20	0.07	0.052	0.116
Bela_Vista_do_Paraíso-PR	-51.24	-23.01	2.57	0.953366	1674	299	455	311	643	420	643	446	74	28	0.051	0.028	0.117
Bituruna-PR	-51.53	-26.17	1.31	0.920033	4425	1012	347	1378	1736	1628	1736	416	4	4	0.069	0.041	0.116
Boa_Esperança-PR	-52.75	-24.26	2.82	0.975025	1421	566	727	284	587	389	587	517	3	3	0.059	0.045	0.115
Boa_Esperança_do_Iguaçu-PR	-53.23	-25.64	2.4	0.975982	1759	345	64	490	592	528	592	460	30	14	0.067	0.051	0.115
Boa_Ventura_de_São_Roque-PR	-51.57	-24.86	2.17	0.953473	4259	745	730	962	1270	978	1270	796	6	13	0.061	0.037	0.116
Boa_Vista_da_Aparecida-PR	-53.42	-25.43	2.77	0.973946	2844	386	176	883	1036	933	1036	537	6	5	0.066	0.052	0.115
Bom_Jesus_do_Sul-PR	-53.55	-26.16	1.8	0.97313	2145	2041	140	687	750	720	750	477	8	5	0.071	0.053	0.115
Bom_Sucesso-PR	-51.82	-23.71	2.49	0.946797	19193	228	366	218	408	279	408	236	6	11	0.055	0.036	0.116
Bom_Sucesso_do_Sul-PR	-52.84	-26.09	2.74	0.975712	1458	589	446	392	474	430	474	412	20	5	0.07	0.048	0.116
Borrazópolis-PR	-51.59	-23.94	2.69	0.959634	2600	1016	439	549	942	805	942	735	8	8	0.056	0.034	0.116
Braganey-PR	-53.09	-24.8	2.89	0.974366	2176	573	379	504	791	602	791	610	58	28	0.062	0.049	0.115
Brasilândia_do_Sul-PR	-53.54	-24.17	2.77	0.975021	668	165	376	153	276	225	276	197	0	1	0.06	0.051	0.116
Cafeara-PR	-51.71	-22.81	2.07	0.939943	826	131	264	140	235	189	235	91	29	6	0.051	0.032	0.116
Cafelândia-PR	-53.36	-24.69	2.92	0.97554	1336	605	565	466	596	432	596	406	13	11	0.063	0.05	0.116
Cafezal_do_Sul-PR	-53.56	-23.94	1.65	0.974776	1048	175	267	333	477	422	477	82	0	1	0.058	0.052	0.115
Califórnia-PR	-51.33	-23.67	2.58	0.960468	1269	308	199	414	609	520	609	307	72	28	0.055	0.03	0.117
Cambará-PR	-50.08	-23	2.25	0.97185	3445	902	666	334	731	529	731	561	165	27	0.05	0.02	0.117
Cambé-PR	-51.28	-23.18	2.73	0.953465	2592	355	1152	511	753	492	753	501	1005	49	0.052	0.029	0.117
Cambira-PR	-51.57	-23.63	2.67	0.950658	1331	389	350	347	530	442	530	370	76	26	0.055	0.032	0.117
Campina_da_Lagoa-PR	-52.79	-24.62	2.82	0.974109	3994	951	1141	962	1443	1100	1443	901	7	7	0.061	0.046	0.115
Campina_do_Simão-PR	-51.78	-25.13	2.13	0.953036	1345	219	278	374	414	355	414	252	8	4	0.063	0.039	0.116
Campo_Bonito-PR	-53.01	-24.93	2.87	0.975044	1345	434	438	528	587	464	587	393	7	14	0.064	0.047	0.116
Campo_do_Tenente-PR	-49.66	-25.98	2.61	0.822427	1153	328	353	279	292	239	292	180	174	11	0.065	0.03	0.117
Campo_Largo-PR	-49.62	-25.29	2.36	0.906332	4857	1650	593	2286	2429	1993	2429	465	205	71	0.06	0.027	0.117
Campo_Magro-PR	-49.46	-25.29	1.22	0.89339	1291	507	122	407	426	338	426	210	102	44	0.06	0.026	0.117
Campo_Mourão-PR	-52.38	-24.1	2.79	0.970795	2534	764	1733	701	844	749	844	486	149	44	0.058	0.041	0.116
Cândido_de_Abreu-PR	-51.25	-24.65	2.1	0.954348	10529	1128	791	2903	3809	2970	3809	1980	446	35	0.06	0.033	0.117
Candói-PR	-52.02	-25.52	2.74	0.953065	6159	695	1226	1540	1780	1405	1780	1278	2	3	0.066	0.042	0.116
Cantagalo-PR	-52.13	-25.29	2.51	0.954976	3387	1170	717	1000	1162	962	1162	726	28	41	0.064	0.043	0.115
Capanema-PR	-53.76	-25.61	2.44	0.969915	6441	4475	349	2066	2408	2189	2408	1580	100	106	0.068	0.054	0.115
Capitão_Leônidas_Marques-PR	-53.59	-25.47	2.76	0.972938	2882	828	169	851	1028	859	1028	630	22	22	0.066	0.053	0.115
Carambeí-PR	-50.15	-24.89	2.47	0.928225	1509	240	1134	320	340	286	340	154	113	5	0.06	0.027	0.117
Carlópolis-PR	-49.71	-23.46	2	0.975716	3101	606	520	951	1084	970	1084	526	363	85	0.052	0.019	0.118
Cascavel-PR	-53.38	-25.03	2.79	0.97397	15174	2832	3132	2957	4034	2627	4034	2259	216	87	0.064	0.051	0.115
Castro-PR	-49.84	-24.8	3	0.94195	7539	983	2666	2314	2563	1952	2563	895	637	89	0.058	0.026	0.117
Catanduvas-PR	-53.16	-25.24	3.02	0.97546	2702	502	669	825	942	802	942	535	193	4	0.065	0.049	0.116
Centenário_do_Sul-PR	-51.56	-22.81	2.46	0.946605	1388	194	496	350	468	371	468	182	626	13	0.051	0.03	0.117
Cerro_Azul-PR	-49.28	-24.88	0.79	0.917967	5225	77	90	1758	2250	1325	2250	461	411	44	0.058	0.023	0.118
Céu_Azul-PR	-53.76	-25.25	3.07	0.970395	2185	950	843	661	770	636	770	537	23	20	0.066	0.054	0.115
Chopinzinho-PR	-52.45	-25.81	2.5	0.971785	5460	2309	1028	1843	1936	1671	1936	1427	67	34	0.068	0.045	0.116
Cianorte-PR	-52.63	-23.73	2.45	0.967256	4089	764	826	1197	1598	1341	1598	726	88	57	0.056	0.043	0.116
Cidade_Gaúcha-PR	-52.96	-23.38	1.24	0.957401	2822	70	370	420	461	358	461	41	101	5	0.055	0.044	0.116
Clevelândia-PR	-52.36	-26.34	2.57	0.975208	2425	821	904	696	797	695	797	579	191	7	0.071	0.047	0.115
Colorado-PR	-51.97	-22.84	2.01	0.934652	7196	579	1081	397	560	399	560	161	11807	36	0.051	0.035	0.116
Congonhinhas-PR	-50.5	-23.61	2.31	0.970427	2133	94	330	659	1013	687	1013	227	514	19	0.053	0.025	0.117
Conselheiro_Mairinck-PR	-50.13	-23.6	1.77	0.975982	871	27	206	207	216	145	216	45	60	5	0.053	0.022	0.117
Contenda-PR	-49.53	-25.72	2.44	0.80844	3967	2533	1165	952	963	923	963	832	481	96	0.063	0.028	0.117
Corbélia-PR	-53.24	-24.74	3.03	0.97554	1967	1067	1048	646	752	595	752	526	22	17	0.063	0.049	0.116
Cornélio_Procópio-PR	-50.62	-23.23	2.41	0.964871	3299	795	1405	491	711	647	711	473	54	23	0.051	0.024	0.117
Coronel_Domingos_Soares-PR	-51.92	-26.18	2.14	0.949261	4023	267	697	953	1187	970	1187	441	0	1	0.069	0.044	0.115
Coronel_Vivida-PR	-52.56	-25.99	2.57	0.974546	5246	1587	745	1608	1776	1624	1776	1246	40	14	0.069	0.047	0.115
Corumbataí_do_Sul-PR	-52.14	-24.12	2.65	0.973642	1646	90	121	429	524	442	524	331	41	3	0.058	0.039	0.116
Cruzeiro_do_Iguaçu-PR	-53.13	-25.6	2.4	0.975982	1458	261	161	429	487	438	487	292	9	3	0.067	0.05	0.115
Cruzeiro_do_Oeste-PR	-53.08	-23.76	1.92	0.968167	2614	549	533	830	1183	969	1183	230	25	16	0.057	0.047	0.115
Cruzeiro_do_Sul-PR	-52.16	-22.99	2.69	0.940098	1240	379	349	336	429	359	429	135	248	60	0.052	0.036	0.116
Cruz_Machado-PR	-51.23	-25.92	1.32	0.911084	8778	5143	605	2540	3303	2919	3303	1196	48	163	0.067	0.038	0.116
Cruzmaltina-PR	-51.48	-24.02	2.31	0.962442	934	258	453	359	441	346	441	284	26	27	0.056	0.034	0.116
Curiúva-PR	-50.47	-24.01	1.98	0.974416	2039	309	351	655	748	661	748	248	11	15	0.055	0.026	0.117
Diamante_D'Oeste-PR	-54.1	-24.95	2.56	0.972333	893	144	156	230	287	226	287	116	0	1	0.065	0.057	0.115
Diamante_do_Norte-PR	-52.89	-22.64	0.43	0.937556	1882	36	103	548	586	545	586	209	5	3	0.052	0.041	0.116
Diamante_do_Sul-PR	-52.7	-25	2.54	0.974588	1661	182	200	605	663	484	663	220	12	14	0.063	0.046	0.115
Dois_Vizinhos-PR	-53.08	-25.75	2.58	0.975982	8553	2215	562	1879	1934	1728	1934	1392	21	24	0.068	0.049	0.116
Douradina-PR	-53.29	-23.35	1.8	0.962533	1600	73	225	399	682	461	682	28	115	5	0.055	0.048	0.115
Doutor_Camargo-PR	-52.21	-23.56	2.85	0.96696	1312	528	160	250	590	398	590	507	6	4	0.055	0.038	0.116
Doutor_Ulysses-PR	-49.39	-24.63	0.72	0.931503	1771	15	14	567	656	423	656	131	129	30	0.057	0.023	0.117
Enéas_Marques-PR	-53.15	-25.91	2.13	0.975982	2526	1472	172	915	951	873	951	578	50	17	0.068	0.051	0.115
Engenheiro_Beltrão-PR	-52.27	-23.76	2.85	0.96696	4837	961	957	551	834	600	834	612	3116	10	0.056	0.04	0.116
Entre_Rios_do_Oeste-PR	-54.22	-24.71	2.63	0.973882	1129	867	81	311	406	326	406	384	3	10	0.063	0.058	0.115
Esperança_Nova-PR	-53.8	-23.71	1.02	0.97541	1055	141	77	313	535	424	535	55	1	5	0.058	0.053	0.115
Espigão_Alto_do_Iguaçu-PR	-52.79	-25.35	2.27	0.975982	2336	769	190	684	889	748	889	619	5	5	0.065	0.047	0.116
Farol-PR	-52.63	-24.12	2.78	0.975025	832	304	618	259	334	274	334	274	0	4	0.059	0.043	0.116
Faxinal-PR	-51.28	-24	2.73	0.965668	2249	285	694	603	1057	633	1057	622	478	313	0.056	0.031	0.117
Fazenda_Rio_Grande-PR	-49.3	-25.68	2.48	0.75226	587	192	73	202	207	202	207	104	126	41	0.062	0.027	0.117
Fênix-PR	-52.03	-23.9	2.62	0.956879	1036	475	489	251	464	358	464	347	34	17	0.057	0.038	0.116
Fernandes_Pinheiro-PR	-50.51	-25.52	2.31	0.907822	1717	736	345	515	566	513	566	370	52	18	0.063	0.033	0.116
Figueira-PR	-50.43	-23.88	1.8	0.975982	773	99	150	230	276	209	276	43	0	1	0.055	0.025	0.117
Floraí-PR	-52.35	-23.33	2.46	0.950832	1030	300	573	141	350	309	350	278	0	2	0.054	0.039	0.116
Flor_da_Serra_do_Sul-PR	-53.29	-26.24	2.55	0.975982	1959	2632	271	674	707	678	707	417	0	1	0.071	0.052	0.115
Floresta-PR	-52.09	-23.61	2.62	0.956879	455	595	481	108	217	165	217	191	16	24	0.055	0.037	0.116
Florestópolis-PR	-51.4	-22.89	2.61	0.953268	639	46	385	139	179	144	179	103	1039	11	0.051	0.029	0.117
Flórida-PR	-51.96	-23.11	2.48	0.94777	644	97	130	133	201	114	201	90	35	4	0.052	0.035	0.116
Formosa_do_Oeste-PR	-53.33	-24.29	2.56	0.97554	2774	1542	292	670	1099	1013	1099	913	17	16	0.06	0.05	0.116
Foz_do_Jordão-PR	-52.09	-25.7	2.31	0.951154	860	149	223	271	280	203	280	152	0	4	0.066	0.044	0.115
Francisco_Alves-PR	-53.87	-24.09	2.39	0.974503	1879	596	314	612	857	722	857	400	5	3	0.059	0.055	0.115
Francisco_Beltrão-PR	-53.13	-26.05	2.52	0.975915	9910	3967	889	3052	3178	2840	3178	1902	127	111	0.069	0.051	0.115
General_Carneiro-PR	-51.39	-26.47	1.75	0.901552	1955	305	365	504	640	473	640	63	983	34	0.07	0.043	0.115
Godoy_Moreira-PR	-51.91	-24.16	2.66	0.97264	2382	633	205	508	806	676	806	449	1	3	0.058	0.037	0.116
Goioerê-PR	-53.05	-24.17	2.89	0.975283	2678	544	932	613	843	714	843	500	883	13	0.059	0.047	0.116
Goioxim-PR	-51.99	-25.13	2.16	0.961827	3742	512	399	1113	1232	1114	1232	859	6	4	0.063	0.041	0.116
Grandes_Rios-PR	-51.45	-24.19	1.5	0.971252	3258	300	318	822	1083	871	1083	619	7	3	0.057	0.034	0.116
Guaíra-PR	-54.23	-24.19	2.38	0.967827	2748	1223	767	761	1196	863	1196	878	37	20	0.06	0.059	0.114
Guairaçá-PR	-52.74	-22.92	0.4	0.934049	1322	152	486	284	379	221	379	126	0	2	0.052	0.042	0.115
Guamiranga-PR	-50.84	-25.17	2.22	0.929643	3614	1319	299	990	1145	972	1145	843	6	12	0.062	0.033	0.116
Guapirama-PR	-50.08	-23.47	2.17	0.975849	566	105	136	203	211	160	211	41	11	16	0.052	0.022	0.117
Guaporema-PR	-52.83	-23.32	1.76	0.942118	589	129	260	165	211	140	211	73	18	3	0.054	0.043	0.116
Guaraci-PR	-51.68	-22.96	1.97	0.942325	771	73	274	215	259	197	259	52	0	1	0.052	0.031	0.117
Guaraniaçu-PR	-52.87	-25.05	2.87	0.974878	5207	1135	764	1799	2095	1871	2095	992	32	15	0.064	0.046	0.116
Guarapuava-PR	-51.49	-25.38	2.79	0.937037	7581	971	2781	2321	2741	2132	2741	828	192	60	0.064	0.038	0.116
Honório_Serpa-PR	-52.37	-26.16	2.51	0.975208	3283	417	546	807	829	792	829	625	0	1	0.069	0.047	0.115
Ibaiti-PR	-50.29	-23.78	1.45	0.975982	3986	367	544	1405	1584	1294	1584	503	183	27	0.054	0.024	0.117
Ibema-PR	-53.02	-25.15	2.85	0.975721	883	184	179	264	310	233	310	169	0	2	0.064	0.048	0.116
Ibiporã-PR	-51.04	-23.24	2.45	0.953612	2134	687	1224	535	618	488	618	356	263	134	0.052	0.027	0.117
Icaraíma-PR	-53.59	-23.37	1.44	0.966342	2633	263	308	740	1086	834	1086	282	780	24	0.056	0.05	0.115
Iguaraçu-PR	-51.85	-23.23	2.66	0.944708	706	122	328	168	252	157	252	128	202	5	0.053	0.034	0.116
Iguatu-PR	-53.09	-24.69	2.85	0.97554	1248	212	93	236	347	261	347	280	6	3	0.062	0.049	0.115
Imbaú-PR	-50.74	-24.44	2.23	0.963132	1204	188	86	505	538	441	538	195	77	28	0.058	0.03	0.116
Imbituva-PR	-50.66	-25.23	2.77	0.929643	5982	2748	832	1818	2100	1750	2100	1525	393	90	0.062	0.032	0.117
Inácio_Martins-PR	-51.2	-25.63	1.52	0.91539	1522	265	133	389	563	495	563	66	135	18	0.065	0.038	0.116
Inajá-PR	-52.23	-22.72	1.11	0.929362	376	25	64	132	194	76	194	6	882	13	0.051	0.036	0.116
Indianópolis-PR	-52.67	-23.49	2.06	0.954835	971	40	50	282	446	382	446	74	22	15	0.055	0.042	0.116
Ipiranga-PR	-50.59	-24.99	2.97	0.937523	5351	1636	845	1595	1656	1443	1656	1385	665	28	0.061	0.03	0.117
Iporã-PR	-53.72	-24.05	2.1	0.974956	2904	505	564	897	1366	1169	1366	404	20	20	0.059	0.053	0.115
Iracema_do_Oeste-PR	-53.35	-24.44	2.64	0.97554	732	254	199	156	312	261	312	252	0	2	0.061	0.05	0.116
Irati-PR	-50.83	-25.49	2.68	0.919422	8015	7669	1678	2611	2992	2621	2992	2380	249	96	0.063	0.035	0.116
Iretama-PR	-52.11	-24.35	2.71	0.971879	3481	423	385	1158	1539	1213	1539	476	16	26	0.059	0.039	0.116
Itaguajé-PR	-51.97	-22.66	1.42	0.934652	854	319	157	278	371	270	371	62	104	3	0.05	0.034	0.116
Itaipulândia-PR	-54.36	-25.16	2.7	0.97272	1472	544	361	397	428	240	428	294	456	25	0.066	0.059	0.115
Itambaracá-PR	-50.41	-22.98	2.46	0.966449	1376	774	343	225	440	318	440	374	434	29	0.05	0.022	0.117
Itambé-PR	-52.01	-23.71	2.68	0.956879	1069	359	664	174	385	301	385	328	4	5	0.055	0.037	0.116
Itapejara_d'Oeste-PR	-52.82	-25.99	2.47	0.975847	2726	978	306	988	999	957	999	727	3	4	0.069	0.049	0.115
Itaúna_do_Sul-PR	-52.9	-22.73	0.21	0.92598	722	67	88	220	292	130	292	100	0	2	0.052	0.042	0.116
Ivaí-PR	-50.86	-24.99	2.83	0.946608	5318	1541	445	1423	1853	1529	1853	1619	47	16	0.061	0.032	0.117
Ivaiporã-PR	-51.63	-24.28	2.78	0.971638	4509	1105	544	1280	1883	1708	1883	1154	45	47	0.058	0.035	0.116
Ivaté-PR	-53.42	-23.35	1.13	0.96601	1709	97	165	481	707	438	707	148	507	78	0.056	0.048	0.116
Ivatuba-PR	-52.18	-23.6	2.93	0.96696	316	209	391	38	129	115	129	125	0	0	0.055	0.038	0.116
Jaboti-PR	-50.08	-23.72	1.17	0.975982	1581	337	259	421	527	447	527	235	64	98	0.053	0.023	0.117
Jacarezinho-PR	-49.95	-23.15	2.25	0.975172	5243	333	791	638	712	593	712	89	11215	26	0.05	0.02	0.117
Jaguapitã-PR	-51.56	-23.07	2.48	0.946038	1524	214	676	371	459	388	459	135	16	6	0.051	0.032	0.116
Jaguariaíva-PR	-49.71	-24.33	2.7	0.974768	3256	140	455	1000	1152	695	1152	126	1113	13	0.056	0.023	0.117
Jandaia_do_Sul-PR	-51.68	-23.63	2.54	0.946797	7930	272	327	498	680	521	680	393	70	30	0.055	0.033	0.117
Janiópolis-PR	-52.81	-24.13	2.72	0.971289	2248	527	576	427	764	503	764	549	2	6	0.058	0.046	0.115
Japira-PR	-50.16	-23.73	1.67	0.975982	1514	57	196	456	531	440	531	225	24	5	0.054	0.022	0.118
Japurá-PR	-52.54	-23.44	2.65	0.953501	1626	355	126	179	683	556	683	422	34	25	0.054	0.042	0.115
Jardim_Alegre-PR	-51.77	-24.21	2.78	0.971638	4518	814	233	922	1950	1628	1950	941	9	10	0.058	0.036	0.116
Jardim_Olinda-PR	-52.08	-22.57	2.25	0.929362	264	110	121	77	77	31	77	32	0	0	0.05	0.035	0.115
Jataizinho-PR	-50.92	-23.25	2.36	0.95376	456	315	355	158	167	156	167	93	36	15	0.052	0.026	0.117
Jesuítas-PR	-53.41	-24.41	2.71	0.97554	3720	981	216	755	1445	1250	1445	1187	54	13	0.061	0.051	0.115
Joaquim_Távora-PR	-49.91	-23.46	2.31	0.975849	1691	416	314	588	760	596	760	124	265	54	0.052	0.02	0.118
Jundiaí_do_Sul-PR	-50.23	-23.47	2.34	0.975982	1120	61	241	332	431	351	431	84	1824	30	0.053	0.022	0.117
Juranda-PR	-52.84	-24.4	2.84	0.974109	1683	929	880	493	803	644	803	733	2	8	0.06	0.046	0.116
Jussara-PR	-52.45	-23.64	2.5	0.967256	3255	582	460	160	439	320	439	368	8	12	0.055	0.042	0.115
Kaloré-PR	-51.69	-23.86	2.63	0.946797	1672	515	211	309	721	594	721	562	0	2	0.056	0.034	0.117
Lapa-PR	-49.87	-25.77	2.54	0.86462	8281	4416	1879	2729	2876	2476	2876	1647	601	38	0.064	0.03	0.117
Laranjal-PR	-52.49	-24.9	2.04	0.972603	2519	33	166	719	854	783	854	355	0	1	0.063	0.043	0.116
Laranjeiras_do_Sul-PR	-52.38	-25.35	2.64	0.972882	4594	1321	826	1479	1641	1434	1641	1047	48	104	0.065	0.044	0.116
Leópolis-PR	-50.71	-23.03	2.35	0.957621	958	216	577	238	279	218	279	140	541	14	0.05	0.025	0.116
Lidianópolis-PR	-51.64	-24.09	2.75	0.959217	1499	314	167	434	629	563	629	442	28	10	0.057	0.035	0.116
Lindoeste-PR	-53.56	-25.26	2.66	0.972927	2275	827	457	740	812	759	812	524	13	3	0.066	0.052	0.116
Loanda-PR	-53.07	-22.95	0.97	0.944941	1502	208	635	444	543	450	543	108	37	12	0.053	0.044	0.116
Lobato-PR	-51.99	-22.98	2.54	0.941211	412	75	142	121	241	219	241	89	2	3	0.052	0.034	0.116
Londrina-PR	-51.11	-23.51	2.61	0.960919	10783	1626	3495	2821	3145	2443	3145	1482	1941	366	0.054	0.028	0.117
Luiziana-PR	-52.33	-24.35	2.87	0.973642	2599	373	1572	463	724	493	724	494	73	4	0.059	0.041	0.116
Lunardelli-PR	-51.77	-24.08	2.75	0.959217	1716	408	156	476	816	704	816	496	0	1	0.057	0.036	0.116
Lupionópolis-PR	-51.66	-22.73	2.37	0.939943	630	104	176	200	323	181	323	135	4	4	0.05	0.032	0.116
Mallet-PR	-50.86	-25.89	2.62	0.883267	4032	2310	454	1195	1496	1376	1496	1006	15	11	0.067	0.036	0.116
Mamborê-PR	-52.59	-24.36	2.87	0.973953	2533	1169	2148	769	1016	748	1016	730	19	3	0.06	0.043	0.116
Mandaguaçu-PR	-52.06	-23.28	2.5	0.94777	1910	460	461	435	610	446	610	296	56	23	0.053	0.036	0.116
Mandaguari-PR	-51.71	-23.48	2.45	0.945752	2428	425	404	609	876	734	876	474	191	48	0.054	0.033	0.117
Mandirituba-PR	-49.32	-25.84	2.3	0.75226	2319	1387	330	908	932	828	932	515	122	50	0.063	0.028	0.117
Manfrinópolis-PR	-53.35	-26.1	0.91	0.975982	1974	1580	122	656	708	621	708	269	1	3	0.07	0.052	0.115
Mangueirinha-PR	-52.21	-26.03	2.69	0.974703	5634	1311	1261	1516	1919	1555	1919	1240	19	22	0.069	0.044	0.116
Manoel_Ribas-PR	-51.64	-24.49	2.74	0.965963	4406	1398	412	1165	1457	1215	1457	1082	10	6	0.059	0.036	0.116
Marechal_Cândido_Rondon-PR	-54.14	-24.57	2.58	0.972674	6406	5043	1415	2079	2423	2010	2423	1779	213	104	0.062	0.057	0.115
Maria_Helena-PR	-53.22	-23.58	1.78	0.968474	1746	310	428	500	707	664	707	218	40	16	0.056	0.048	0.115
Marialva-PR	-51.87	-23.53	2.67	0.952822	5677	1854	1616	1087	1658	1088	1658	1342	737	221	0.054	0.035	0.116
Marilândia_do_Sul-PR	-51.28	-23.77	2.95	0.960468	2300	736	967	476	650	584	650	462	1054	156	0.055	0.031	0.116
Marilena-PR	-53.06	-22.73	0.54	0.937556	3264	146	160	407	600	427	600	200	163	14	0.052	0.044	0.115
Mariluz-PR	-53.21	-24.05	2.63	0.974978	1506	345	325	420	494	416	494	289	0	2	0.059	0.048	0.116
Maringá-PR	-51.97	-23.4	2.65	0.952324	2481	987	1188	699	827	733	827	463	212	94	0.053	0.036	0.116
Mariópolis-PR	-52.58	-26.34	2.67	0.975208	1459	711	355	435	468	429	468	381	0	2	0.071	0.048	0.115
Maripá-PR	-53.79	-24.44	2.7	0.974494	2295	1796	649	627	774	624	774	641	1	10	0.062	0.053	0.116
Marmeleiro-PR	-53.09	-26.25	2.54	0.975847	4455	3311	670	1245	1404	1343	1404	1124	16	88	0.071	0.051	0.115
Marquinho-PR	-52.25	-25.1	1.83	0.97088	2761	259	176	840	1034	953	1034	733	0	0	0.063	0.043	0.115
Marumbi-PR	-51.66	-23.75	2.51	0.946797	3121	83	116	319	487	226	487	282	57	5	0.055	0.034	0.116
Matelândia-PR	-53.91	-25.35	2.84	0.97101	2707	1029	487	881	974	798	974	492	81	34	0.066	0.055	0.115
Mato_Rico-PR	-52.21	-24.7	2.42	0.970357	2034	420	286	624	745	668	745	351	20	6	0.061	0.04	0.116
Mauá_da_Serra-PR	-51.18	-23.91	3.01	0.960468	807	98	339	257	283	108	283	128	241	48	0.055	0.031	0.116
Medianeira-PR	-54.09	-25.26	2.92	0.971557	3400	1620	623	1011	1165	1029	1165	787	74	48	0.066	0.057	0.115
Mercedes-PR	-54.19	-24.43	2.54	0.967827	2497	1406	423	645	789	628	789	612	40	21	0.062	0.058	0.115
Mirador-PR	-52.75	-23.2	1.96	0.942118	592	115	130	139	183	136	183	53	0	0	0.053	0.043	0.115
Miraselva-PR	-51.49	-22.97	2.14	0.947846	463	69	98	115	132	119	132	54	0	0	0.051	0.031	0.116
Missal-PR	-54.24	-25.1	2.75	0.97272	4522	1746	445	1271	1709	1114	1709	983	132	53	0.066	0.057	0.116
Moreira_Sales-PR	-53.01	-24.02	2.54	0.973133	4795	471	455	684	858	736	858	389	5	6	0.058	0.047	0.115
Munhoz_de_Melo-PR	-51.73	-23.13	2.49	0.944708	828	137	201	247	352	258	352	165	30	13	0.052	0.033	0.116
Nossa_Senhora_das_Graças-PR	-51.8	-22.91	2.41	0.942325	871	199	264	272	385	207	385	68	79	5	0.051	0.033	0.116
Nova_Aliança_do_Ivaí-PR	-52.61	-23.17	1.27	0.942118	629	21	134	107	157	114	157	28	9	5	0.054	0.04	0.116
Nova_América_da_Colina-PR	-50.71	-23.35	2.3	0.95376	674	304	292	166	249	211	249	157	65	23	0.052	0.025	0.117
Nova_Aurora-PR	-53.28	-24.5	2.68	0.97554	3317	1793	760	702	1319	1117	1319	1091	56	18	0.062	0.049	0.116
Nova_Cantu-PR	-52.56	-24.66	2.71	0.972858	2784	549	494	850	1130	814	1130	678	10	3	0.061	0.044	0.115
Nova_Esperança-PR	-52.25	-23.19	2.42	0.950832	3016	604	885	717	806	740	806	172	45	18	0.053	0.037	0.116
Nova_Esperança_do_Sudoeste-PR	-53.26	-25.9	2.45	0.975982	3239	1192	102	935	1057	924	1057	498	16	32	0.069	0.051	0.115
Nova_Fátima-PR	-50.54	-23.42	2.42	0.964871	1328	126	485	273	363	203	363	238	0	2	0.052	0.024	0.117
Nova_Laranjeiras-PR	-52.57	-25.21	2.61	0.975982	5633	1456	529	1523	1697	1564	1697	986	20	10	0.064	0.045	0.116
Nova_Londrina-PR	-52.95	-22.79	0.29	0.937556	1771	141	337	243	290	194	290	83	18	5	0.053	0.042	0.116
Nova_Olímpia-PR	-53.07	-23.43	0.91	0.968474	853	208	97	249	352	261	352	88	665	8	0.056	0.045	0.116
Nova_Prata_do_Iguaçu-PR	-53.38	-25.59	2.64	0.973786	4153	1777	301	1139	1335	1134	1335	909	56	39	0.067	0.052	0.115
Nova_Santa_Bárbara-PR	-50.74	-23.59	2.4	0.975982	593	178	219	162	213	155	213	127	153	22	0.053	0.026	0.117
Nova_Santa_Rosa-PR	-53.96	-24.44	2.67	0.972272	1748	1540	316	596	635	471	635	512	201	4	0.061	0.056	0.115
Nova_Tebas-PR	-51.94	-24.46	2.54	0.970659	3882	418	341	1078	1350	1131	1350	553	124	25	0.059	0.038	0.116
Novo_Itacolomi-PR	-51.53	-23.78	2.33	0.953632	1160	265	101	363	526	383	526	244	0	0	0.055	0.033	0.116
Ortigueira-PR	-50.95	-24.14	2.7	0.970433	9368	228	1023	2739	3598	2884	3598	1155	77	101	0.057	0.029	0.117
Ourizona-PR	-52.23	-23.46	2.7	0.958896	1702	791	1237	117	399	304	399	348	46	6	0.055	0.038	0.116
Ouro_Verde_do_Oeste-PR	-53.91	-24.79	2.76	0.974184	1781	763	612	369	494	396	494	430	8	4	0.064	0.055	0.115
Paiçandu-PR	-52.12	-23.47	2.76	0.958896	1029	404	282	158	335	301	335	276	33	19	0.054	0.037	0.116
Palmas-PR	-51.81	-26.45	2.46	0.946753	2852	296	949	600	723	652	723	203	68	31	0.07	0.045	0.115
Palmeira-PR	-50.06	-25.44	2.76	0.893736	7311	3642	2195	1937	2364	1869	2364	1748	123	60	0.063	0.029	0.117
Palmital-PR	-52.27	-24.88	2.57	0.970619	5192	761	335	1516	2079	1849	2079	1130	4	40	0.062	0.042	0.116
Palotina-PR	-53.82	-24.27	2.57	0.974503	3721	1969	1516	1001	1421	1207	1421	1161	454	23	0.061	0.054	0.115
Paraíso_do_Norte-PR	-52.64	-23.27	2.42	0.942118	1774	209	156	261	482	291	482	278	14	10	0.054	0.041	0.116
Paranacity-PR	-52.14	-22.85	2.07	0.929362	1061	332	249	229	336	251	336	95	16	19	0.051	0.036	0.116
Paranaguá-PR	-48.52	-25.53	0.15	0.601392	655	86	43	247	296	208	296	22	32	20	0.061	0.022	0.118
Paranapoema-PR	-52.1	-22.66	1.68	0.934652	323	1	203	21	35	22	35	13	0	2	0.05	0.036	0.115
Paranavaí-PR	-52.51	-22.92	1.32	0.937073	5510	643	1059	1292	1650	1324	1650	252	600	48	0.052	0.039	0.116
Pato_Bragado-PR	-54.25	-24.63	2.41	0.973882	981	504	268	358	415	245	415	303	47	11	0.063	0.058	0.115
Pato_Branco-PR	-52.66	-26.17	2.77	0.975712	3114	1753	1245	1051	1106	1073	1106	797	68	25	0.07	0.048	0.115
Paula_Freitas-PR	-50.86	-26.18	2.76	0.836758	1561	773	364	438	460	425	460	366	23	14	0.068	0.038	0.115
Paulo_Frontin-PR	-50.75	-26.06	2.65	0.867205	3464	2793	302	1068	1130	1037	1130	927	14	9	0.067	0.037	0.115
Peabiru-PR	-52.33	-23.93	3.08	0.969385	2216	532	1165	498	663	579	663	484	55	7	0.057	0.04	0.116
Perobal-PR	-53.37	-23.92	1.78	0.975122	1236	124	293	447	542	452	542	140	18	17	0.058	0.05	0.115
Pérola-PR	-53.71	-23.83	1.25	0.97541	2340	115	106	520	1023	827	1023	123	5	10	0.058	0.053	0.115
Pérola_d'Oeste-PR	-53.76	-25.85	2.4	0.969915	3520	1943	193	1154	1472	1071	1472	984	18	47	0.07	0.053	0.116
Piên-PR	-49.45	-26.09	0.99	0.761496	3755	2108	180	1111	1140	942	1140	927	86	21	0.065	0.03	0.116
Pinhalão-PR	-50.06	-23.9	1.27	0.975982	1762	70	91	399	564	421	564	348	8	11	0.054	0.023	0.117
Pinhal_de_São_Bento-PR	-53.48	-26.02	2.31	0.973039	1235	884	68	354	379	355	379	280	0	0	0.07	0.052	0.116
Pinhão-PR	-51.63	-25.79	2.78	0.930523	7758	1242	885	1757	2663	2185	2663	813	287	158	0.067	0.04	0.116
Piraí_do_Sul-PR	-49.94	-24.47	2.87	0.960174	3330	668	895	969	1069	915	1069	406	587	37	0.057	0.025	0.117
Piraquara-PR	-49.05	-25.47	1.2	0.726953	1254	251	273	273	278	236	278	37	33	56	0.061	0.025	0.117
Pitanga-PR	-51.78	-24.69	2.58	0.967	10782	2278	1512	3066	3748	3150	3748	2506	209	74	0.061	0.037	0.116
Pitangueiras-PR	-51.57	-23.21	2.63	0.944708	1303	175	249	197	294	240	294	256	829	4	0.052	0.032	0.116
Planaltina_do_Paraná-PR	-52.93	-23.09	0.18	0.943543	927	133	262	182	326	150	326	55	279	4	0.054	0.043	0.116
Planalto-PR	-53.71	-25.74	2.48	0.969915	6165	3844	402	2095	2406	2001	2406	1668	97	78	0.068	0.054	0.115
Ponta_Grossa-PR	-50.08	-25.14	2.98	0.915905	5464	995	2795	1421	1633	1371	1633	659	2295	132	0.061	0.028	0.117
Porecatu-PR	-51.41	-22.74	2.59	0.946605	436	18	517	91	122	64	122	33	0	2	0.051	0.028	0.117
Porto_Amazonas-PR	-49.9	-25.53	2.63	0.885476	324	68	126	67	115	70	115	39	86	5	0.063	0.029	0.117
Porto_Barreiro-PR	-52.38	-25.58	2.14	0.972882	2260	890	257	597	815	704	815	663	6	13	0.067	0.044	0.116
Porto_Rico-PR	-53.31	-22.83	0.85	0.949133	644	48	141	114	156	103	156	23	0	0	0.053	0.046	0.115
Porto_Vitória-PR	-51.22	-26.23	1.31	0.891825	791	413	114	293	305	256	305	93	0	2	0.068	0.041	0.115
Prado_Ferreira-PR	-51.4	-23.03	2.11	0.953366	543	91	384	109	130	92	130	78	340	7	0.051	0.03	0.116
Pranchita-PR	-53.72	-25.97	2.62	0.970096	1973	829	375	564	724	612	724	606	3	5	0.07	0.054	0.115
Presidente_Castelo_Branco-PR	-52.15	-23.26	2.04	0.950832	507	93	122	230	259	134	259	31	0	2	0.053	0.037	0.116
Primeiro_de_Maio-PR	-51.07	-22.86	2.53	0.957375	2197	520	456	276	827	394	827	741	70	23	0.05	0.027	0.116
Prudentópolis-PR	-51.1	-25.13	2.6	0.938043	20113	6011	1123	5539	7810	6625	7810	5801	34	50	0.062	0.034	0.117
Quarto_Centenário-PR	-53.16	-24.3	2.42	0.97554	903	380	575	248	354	270	354	316	0	2	0.06	0.048	0.116
Quatro_Pontes-PR	-53.98	-24.57	2.86	0.972674	1259	874	208	365	467	397	467	370	14	11	0.062	0.056	0.115
Quedas_do_Iguaçu-PR	-52.95	-25.46	2.75	0.975852	8578	1050	377	1243	2391	2107	2391	1272	27	24	0.066	0.049	0.115
Querência_do_Norte-PR	-53.52	-23.04	2.2	0.957064	4576	652	681	968	1243	1033	1243	309	4319	137	0.054	0.049	0.115
Quinta_do_Sol-PR	-52.14	-23.83	2.63	0.96696	1969	403	980	287	402	368	402	315	26	8	0.056	0.039	0.116
Quitandinha-PR	-49.48	-25.91	1.26	0.759187	5274	3480	334	1913	2004	1690	2004	1280	437	58	0.064	0.029	0.117
Ramilândia-PR	-54.08	-25.09	2.72	0.971557	1677	199	164	485	639	546	639	299	0	2	0.066	0.056	0.116
Rancho_Alegre-PR	-50.92	-23.08	2.37	0.957621	553	275	369	97	182	140	182	169	51	12	0.052	0.025	0.117
Rancho_Alegre_D'Oeste-PR	-52.96	-24.29	2.87	0.975283	1118	455	377	184	479	384	479	443	60	9	0.06	0.046	0.116
Realeza-PR	-53.54	-25.67	2.57	0.972949	4622	1371	294	1347	1498	1195	1498	869	34	54	0.068	0.052	0.115
Rebouças-PR	-50.62	-25.66	2.71	0.89287	4437	2660	494	1451	1631	1400	1631	1127	249	7	0.065	0.034	0.116
Renascença-PR	-52.95	-26.23	2.73	0.975847	2840	1839	784	633	922	866	922	632	8	10	0.071	0.05	0.115
Reserva-PR	-50.96	-24.6	2.6	0.96287	6088	1445	848	1786	2237	1881	2237	1265	276	117	0.059	0.032	0.116
Reserva_do_Iguaçu-PR	-51.96	-25.87	2.33	0.949261	1990	49	316	380	601	479	601	277	14	13	0.067	0.043	0.115
Ribeirão_Claro-PR	-49.76	-23.26	1.68	0.97545	2899	154	427	770	1062	759	1062	315	44	20	0.051	0.019	0.117
Ribeirão_do_Pinhal-PR	-50.37	-23.45	2.26	0.968575	2754	172	455	517	688	542	688	326	10	14	0.052	0.023	0.117
Rio_Azul-PR	-50.8	-25.72	2.52	0.897652	5880	4633	534	1782	1903	1751	1903	1627	2	6	0.065	0.036	0.116
Rio_Bom-PR	-51.43	-23.8	2.73	0.953632	1004	155	265	308	522	445	522	252	31	10	0.056	0.031	0.117
Rio_Bonito_do_Iguaçu-PR	-52.61	-25.54	2.64	0.973657	7990	2076	494	2404	2646	2201	2646	1668	17	10	0.066	0.046	0.116
Rio_Branco_do_Ivaí-PR	-51.33	-24.35	1.46	0.970867	1664	45	271	365	422	322	422	122	0	1	0.058	0.033	0.117
Rio_Negro-PR	-49.68	-26.09	2.55	0.761496	3457	1911	356	1018	1054	956	1054	731	57	14	0.066	0.03	0.117
Rolândia-PR	-51.41	-23.27	2.72	0.949086	4290	1224	1355	586	978	908	978	760	75	16	0.052	0.031	0.116
Roncador-PR	-52.26	-24.57	2.83	0.972398	4030	581	698	1057	1294	1086	1294	878	23	24	0.06	0.041	0.116
Rondon-PR	-52.8	-23.48	2.01	0.954835	3025	312	477	408	667	515	667	244	17	20	0.055	0.044	0.115
Rosário_do_Ivaí-PR	-51.2	-24.32	1.12	0.970867	2199	129	172	712	915	797	915	296	23	30	0.057	0.033	0.116
Sabáudia-PR	-51.58	-23.35	2.5	0.944708	1153	360	566	317	427	298	427	263	65	14	0.053	0.032	0.116
Salgado_Filho-PR	-53.42	-26.14	1.28	0.97313	1896	3097	432	655	738	666	738	525	1	3	0.07	0.053	0.115
Salto_do_Itararé-PR	-49.68	-23.63	1.15	0.975982	1405	206	141	515	590	494	590	72	2	6	0.053	0.019	0.118
Salto_do_Lontra-PR	-53.29	-25.78	2.66	0.975982	4711	2141	358	1557	1761	1616	1761	1203	91	103	0.068	0.051	0.115
Santa_Amélia-PR	-50.41	-23.26	2.19	0.975982	1226	381	219	332	495	314	495	326	38	37	0.051	0.023	0.117
Santa_Cecília_do_Pavão-PR	-50.8	-23.54	2.31	0.964871	676	341	101	193	435	371	435	269	6	5	0.053	0.026	0.117
Santa_Cruz_de_Monte_Castelo-PR	-53.36	-23.08	1.93	0.957583	1699	237	512	451	560	465	560	146	2325	14	0.054	0.047	0.116
Santa_Fé-PR	-51.84	-23.06	2.39	0.942325	1504	251	537	379	510	390	510	261	65	17	0.052	0.034	0.116
Santa_Helena-PR	-54.31	-24.89	2.72	0.973882	6780	2727	864	2008	2414	1337	2414	1476	566	379	0.065	0.059	0.115
Santa_Inês-PR	-51.9	-22.7	1.66	0.939943	224	58	157	89	122	103	122	39	0	2	0.051	0.033	0.116
Santa_Isabel_do_Ivaí-PR	-53.24	-23.11	1.13	0.955832	2120	292	550	515	724	624	724	295	2852	25	0.054	0.047	0.115
Santa_Izabel_do_Oeste-PR	-53.42	-25.78	2.49	0.972949	3633	1883	339	1218	1425	1222	1425	918	40	53	0.068	0.052	0.115
Santa_Lúcia-PR	-53.55	-25.39	2.78	0.972927	1125	340	138	409	500	460	500	288	3	3	0.066	0.053	0.115
Santa_Maria_do_Oeste-PR	-51.93	-24.91	2.48	0.961827	6263	1232	637	1576	2365	1971	2365	1318	13	38	0.062	0.039	0.116
Santa_Mariana-PR	-50.54	-23.06	2.37	0.963277	2944	603	913	245	455	292	455	309	535	23	0.05	0.024	0.116
Santa_Mônica-PR	-53.11	-23.15	1.87	0.962533	868	62	270	285	368	154	368	162	3281	34	0.054	0.046	0.115
Santana_do_Itararé-PR	-49.63	-23.75	1.72	0.975982	2023	929	466	573	768	654	768	233	886	43	0.052	0.021	0.117
Santa_Tereza_do_Oeste-PR	-53.61	-25.04	2.92	0.97244	1233	361	735	400	505	376	505	332	3	16	0.064	0.054	0.115
Santa_Terezinha_de_Itaipu-PR	-54.43	-25.46	2.92	0.906935	2840	264	410	868	1044	760	1044	227	92	216	0.068	0.059	0.115
Santo_Antônio_da_Platina-PR	-50.09	-23.3	2.48	0.975716	4997	962	977	1160	1555	1315	1555	694	213	61	0.051	0.021	0.117
Santo_Antônio_do_Caiuá-PR	-52.36	-22.7	0.65	0.929362	658	95	303	159	248	158	248	52	5	14	0.051	0.037	0.116
Santo_Antônio_do_Paraíso-PR	-50.63	-23.58	2.37	0.964871	559	123	271	121	151	105	151	106	236	37	0.053	0.025	0.117
Santo_Antônio_do_Sudoeste-PR	-53.63	-26.07	2.39	0.970096	4800	2799	300	1682	2132	1564	2132	1252	23	28	0.07	0.054	0.115
Santo_Inácio-PR	-51.81	-22.72	2.14	0.939943	699	152	367	199	307	239	307	64	14	7	0.05	0.033	0.116
São_Carlos_do_Ivaí-PR	-52.48	-23.34	2.56	0.946475	931	75	263	163	303	195	303	121	14	5	0.054	0.04	0.116
São_Jerônimo_da_Serra-PR	-50.78	-23.72	2.21	0.975982	3675	532	629	1253	1420	1165	1420	515	377	104	0.054	0.027	0.116
São_João-PR	-52.79	-25.77	2.6	0.975982	3461	1087	306	1235	1420	1268	1420	1140	7	7	0.068	0.047	0.116
São_João_do_Caiuá-PR	-52.33	-22.84	0.52	0.929362	1016	164	489	202	284	148	284	61	0	1	0.052	0.037	0.116
São_João_do_Ivaí-PR	-51.85	-23.99	2.86	0.959217	4532	705	361	582	979	786	979	652	50	4	0.057	0.036	0.116
São_João_do_Triunfo-PR	-50.29	-25.67	2.59	0.888088	6437	2419	314	1526	1977	1498	1977	1521	64	5	0.064	0.032	0.117
São_Jorge_d'Oeste-PR	-52.94	-25.66	2.47	0.975982	3431	1025	364	1108	1142	991	1142	793	34	17	0.067	0.049	0.115
São_Jorge_do_Ivaí-PR	-52.32	-23.44	2.61	0.958896	1276	295	993	140	334	317	334	297	6	3	0.054	0.039	0.116
São_Jorge_do_Patrocínio-PR	-53.95	-23.74	1.28	0.97489	2656	417	229	576	987	801	987	422	41	21	0.059	0.053	0.116
São_José_da_Boa_Vista-PR	-49.67	-23.96	2.41	0.975375	1964	1111	320	688	852	779	852	240	43	6	0.054	0.021	0.117
São_José_das_Palmeiras-PR	-54.12	-24.82	2.42	0.973882	1453	289	199	384	472	384	472	253	35	17	0.064	0.057	0.115
São_José_dos_Pinhais-PR	-49.09	-25.66	2.37	0.715729	8985	3236	773	2881	2956	2859	2956	801	2011	793	0.062	0.026	0.117
São_Manoel_do_Paraná-PR	-52.61	-23.37	2.07	0.942118	899	30	113	169	273	179	273	56	0	2	0.055	0.041	0.116
São_Mateus_do_Sul-PR	-50.44	-25.91	2.72	0.865941	9919	5030	1490	2873	3169	2863	3169	1897	278	20	0.066	0.034	0.116
São_Miguel_do_Iguaçu-PR	-54.26	-25.39	2.76	0.97272	5343	2261	1501	1660	1990	1397	1990	1242	712	77	0.067	0.058	0.115
São_Pedro_do_Iguaçu-PR	-53.89	-24.91	2.99	0.974184	2440	580	411	647	824	575	824	605	0	2	0.064	0.055	0.116
São_Pedro_do_Ivaí-PR	-51.87	-23.85	2.72	0.956879	4287	383	454	310	556	412	556	357	441	16	0.056	0.036	0.117
São_Pedro_do_Paraná-PR	-53.18	-22.78	0.48	0.949133	845	75	158	216	346	218	346	47	15	6	0.053	0.044	0.116
São_Sebastião_da_Amoreira-PR	-50.72	-23.46	2.57	0.964871	644	237	226	163	178	83	178	103	545	15	0.053	0.025	0.117
São_Tomé-PR	-52.54	-23.52	2.46	0.956866	977	186	93	168	317	284	317	145	22	12	0.055	0.041	0.116
Sapopema-PR	-50.6	-23.88	1.07	0.974132	2140	189	256	646	740	615	740	133	6	9	0.055	0.026	0.117
Sarandi-PR	-51.87	-23.47	2.68	0.945752	688	321	342	213	246	155	246	109	132	18	0.054	0.035	0.116
Saudade_do_Iguaçu-PR	-52.6	-25.71	2.45	0.975982	1381	302	33	599	661	608	661	471	8	5	0.067	0.047	0.115
Sengés-PR	-49.46	-24.25	2.71	0.961385	7415	235	308	724	858	482	858	142	131	14	0.055	0.021	0.118
Serranópolis_do_Iguaçu-PR	-54.03	-25.48	2.5	0.938545	2071	1232	346	600	729	633	729	637	123	52	0.067	0.056	0.115
Sertaneja-PR	-50.88	-22.93	2.36	0.95617	682	271	624	118	194	165	194	160	1593	5	0.05	0.026	0.116
Sertanópolis-PR	-51.07	-23.06	2.4	0.955494	1419	988	1022	406	646	548	646	569	128	16	0.051	0.027	0.117
Siqueira_Campos-PR	-49.79	-23.64	1.13	0.975982	2420	402	154	792	888	677	888	93	44	21	0.052	0.021	0.117
Sulina-PR	-52.72	-25.69	2.58	0.975982	1603	628	99	579	657	611	657	484	0	1	0.068	0.046	0.116
Tamarana-PR	-51.05	-23.82	2.18	0.968225	2987	276	723	964	1119	1003	1119	551	480	134	0.055	0.029	0.117
Tamboara-PR	-52.48	-23.2	2.28	0.946475	1712	189	79	399	572	309	572	43	0	1	0.054	0.039	0.116
Tapejara-PR	-52.89	-23.66	1.5	0.968167	1022	220	374	366	433	267	433	75	37	5	0.057	0.044	0.116
Tapira-PR	-53.13	-23.33	1.58	0.952325	2047	240	251	491	815	608	815	166	318	6	0.055	0.046	0.116
Teixeira_Soares-PR	-50.41	-25.31	2.77	0.911212	3258	1105	1050	856	1068	934	1068	710	194	36	0.062	0.031	0.116
Telêmaco_Borba-PR	-50.52	-24.25	2.22	0.97285	337	14	201	120	126	63	126	11	14	34	0.057	0.027	0.117
Terra_Boa-PR	-52.39	-23.7	2.52	0.967256	1278	276	258	322	441	321	441	266	11	7	0.056	0.04	0.116
Terra_Rica-PR	-52.68	-22.73	0.99	0.92598	2526	295	706	692	969	374	969	184	1170	22	0.052	0.04	0.116
Terra_Roxa-PR	-54.06	-24.21	2.41	0.97258	3603	1234	1305	831	1426	1254	1426	1059	106	16	0.061	0.056	0.115
Tibagi-PR	-50.47	-24.66	2.95	0.952272	3609	478	2024	1090	1263	1052	1263	590	646	27	0.059	0.028	0.117
Tijucas_do_Sul-PR	-49.11	-25.9	1.19	0.555871	2122	814	391	794	818	718	818	300	66	25	0.064	0.027	0.117
Toledo-PR	-53.78	-24.7	2.94	0.974485	9082	6656	3139	2530	3067	2619	3067	2273	404	83	0.063	0.054	0.115
Tomazina-PR	-49.96	-23.73	1.63	0.975982	3756	1020	608	1136	1309	1072	1309	481	30	43	0.053	0.022	0.117
Três_Barras_do_Paraná-PR	-53.22	-25.44	2.7	0.975721	4041	1446	412	1369	1491	1344	1491	1020	68	29	0.067	0.049	0.116
Tuneiras_do_Oeste-PR	-52.84	-23.88	2.45	0.967553	2757	340	440	827	1158	924	1158	210	81	7	0.057	0.045	0.116
Tupãssi-PR	-53.51	-24.64	2.93	0.975012	2371	1141	503	509	1078	799	1078	909	3	4	0.062	0.052	0.116
Turvo-PR	-51.48	-25.01	2.43	0.948856	4632	739	654	1413	1682	1215	1682	562	31	25	0.062	0.036	0.117
Ubiratã-PR	-53.02	-24.5	2.9	0.974824	4272	2169	1488	749	1433	1285	1433	1295	142	33	0.061	0.047	0.116
Umuarama-PR	-53.41	-23.68	1.82	0.974415	13952	460	1002	1522	1849	1510	1849	397	394	115	0.058	0.048	0.116
União_da_Vitória-PR	-51.07	-26.11	2.62	0.885406	2398	709	269	799	857	701	857	288	64	40	0.068	0.038	0.116
Uniflor-PR	-52.11	-23.07	2.5	0.950832	630	148	164	174	222	150	222	63	27	12	0.052	0.036	0.116
Uraí-PR	-50.83	-23.22	2.32	0.95376	1667	794	736	395	598	502	598	447	457	99	0.052	0.025	0.117
Ventania-PR	-50.25	-24.18	2.91	0.975267	1561	182	542	407	522	369	522	229	112	4	0.056	0.025	0.117
Vera_Cruz_do_Oeste-PR	-53.92	-25.01	2.82	0.972921	1840	826	549	587	760	593	760	542	58	44	0.065	0.055	0.116
Verê-PR	-52.96	-25.88	2.51	0.975982	3320	1310	361	1204	1301	1144	1301	882	11	15	0.069	0.049	0.115
Virmond-PR	-52.24	-25.41	2.48	0.971333	1657	1109	365	529	621	560	621	477	0	0	0.065	0.043	0.116
Vitorino-PR	-52.81	-26.28	2.73	0.975712	1877	840	662	498	597	504	597	501	228	48	0.071	0.049	0.115
Wenceslau_Braz-PR	-49.78	-23.86	1.82	0.975982	3603	1208	401	919	1241	962	1241	392	227	58	0.053	0.022	0.117
Xambrê-PR	-53.59	-23.74	1.47	0.974912	1804	67	161	560	845	524	845	71	11	6	0.058	0.051	0.115
Alto_Paraíso-RO	-62.54	-11.31	0.1	0.68001	7257	157	126	1653	2250	2171	2250	838	488	37	0.07	0.188	0.232
Ariquemes-RO	-62.96	-9.95	0.66	0.51319	8524	481	607	2283	3005	2958	3005	778	151	61	0.065	0.222	0.242
Cabixi-RO	-60.64	-13.47	2.06	0.910889	2659	217	237	804	1016	974	1016	142	8	5	0.073	0.157	0.15
Cacoal-RO	-61.32	-11.3	0.21	0.826568	13564	561	364	3660	4263	3847	4263	2396	4307	943	0.067	0.179	0.212
Cerejeiras-RO	-61.26	-13.2	2.29	0.845739	1379	91	290	234	317	303	317	68	0	2	0.071	0.177	0.165
Chupinguaia-RO	-60.9	-12.54	2.1	0.933697	2451	35	363	342	637	621	637	98	4	3	0.068	0.178	0.173
Colorado_do_Oeste-RO	-60.55	-13.16	2.72	0.935484	5046	225	199	1275	1602	1537	1602	420	65	25	0.069	0.163	0.155
Corumbiara-RO	-61.09	-12.93	1.79	0.870143	5082	86	236	967	1497	1485	1497	284	6	6	0.069	0.178	0.167
Cujubim-RO	-62.57	-9.17	0.28	0.389176	4039	27	37	514	1685	1608	1685	149	18	4	0.064	0.217	0.245
Espigão_D'Oeste-RO	-60.78	-11.35	0.42	0.877212	7526	233	354	1456	2068	2019	2068	889	715	105	0.065	0.178	0.198
Itapuã_do_Oeste-RO	-63.04	-9.17	1.02	0.328955	2245	54	138	578	706	653	706	76	95	32	0.063	0.224	0.248
Ji-Paraná-RO	-61.76	-10.46	0.26	0.617443	4048	28	25	1142	1389	1065	1389	91	253	40	0.068	0.185	0.231
Machadinho_D'Oeste-RO	-62.01	-9.2	0.15	0.395404	13934	403	121	1611	4438	4299	4438	829	62	27	0.064	0.218	0.238
Novo_Horizonte_do_Oeste-RO	-62.08	-11.68	0.2	0.72786	5573	103	39	1431	1791	1641	1791	1025	26	6	0.07	0.185	0.218
Parecis-RO	-61.42	-12.26	0.12	0.888925	2433	25	131	364	780	737	780	236	4	3	0.068	0.186	0.19
Pimenta_Bueno-RO	-60.83	-11.89	0.22	0.87725	2831	110	348	838	1064	1010	1064	203	197	72	0.065	0.179	0.187
Porto_Velho-RO	-64.31	-9.15	1.04	0.331057	8017	394	353	1414	2842	2295	2842	589	661	137	0.057	0.281	0.242
Presidente_Médici-RO	-61.88	-11.17	0.24	0.754448	6895	353	211	1823	2210	2134	2210	1224	436	83	0.069	0.179	0.225
Primavera_de_Rondônia-RO	-61.32	-11.88	0.12	0.821307	1605	53	154	449	550	500	550	291	151	34	0.067	0.185	0.197
Rio_Crespo-RO	-62.79	-9.65	0.48	0.50571	1395	59	104	401	444	438	444	140	0	0	0.065	0.221	0.243
Rolim_de_Moura-RO	-61.77	-11.73	0.18	0.769065	7751	570	217	1896	2467	2334	2467	904	287	87	0.069	0.185	0.21
Santa_Luzia_D'Oeste-RO	-61.7	-12.03	0.18	0.741359	3306	207	55	931	1402	473	1402	118	23	13	0.069	0.189	0.201
São_Felipe_D'Oeste-RO	-61.47	-11.9	0.12	0.798238	3292	242	98	809	954	923	954	604	223	62	0.067	0.187	0.199
Seringueiras-RO	-63.23	-11.81	0.75	0.535415	5987	7	84	1387	1852	1813	1852	717	509	5	0.073	0.193	0.235
Vilhena-RO	-60.25	-12.09	2.68	0.928229	2734	157	461	609	1012	796	1012	199	1842	112	0.065	0.171	0.172
Alto_Alegre-RR	-62.76	3.08	1.13	0.142243	3819	25	116	385	956	767	956	53	147	27	0.03	0.029	0.439
Boa_Vista-RR	-60.72	3.12	1.1	0.173379	761	15	33	134	255	237	255	34	348	65	0.005	0.023	0.401
Bonfim-RR	-60.1	2.79	1.13	0.141742	1214	22	67	120	447	391	447	12	1921	22	0.001	0.099	0.348
Cantá-RR	-60.54	2.27	0.8	0.090025	3610	49	85	635	1416	1312	1416	35	34	10	0.001	0.168	0.323
Caracaraí-RR	-61.47	0.99	0.67	0.0380687	3022	46	10	283	1587	1267	1587	50	143	32	0.011	0.339	0.208
Aceguá-RS	-54.14	-31.69	0.78	0.68851	2443	908	1072	676	726	617	726	141	4285	84	0.093	0.067	0.105
Água_Santa-RS	-52.05	-28.21	2.29	0.941383	2606	1412	522	615	797	658	797	694	22	4	0.08	0.053	0.113
Agudo-RS	-53.23	-29.61	0.87	0.945265	7645	8927	984	2417	2703	2285	2703	2199	7986	500	0.088	0.059	0.111
Ajuricaba-RS	-53.74	-28.21	1.86	0.961612	3072	2940	635	829	1036	874	1036	956	35	19	0.082	0.058	0.113
Alecrim-RS	-54.78	-27.65	1.19	0.888437	4471	5824	362	1438	1736	1477	1736	872	7	7	0.08	0.059	0.114
Alegrete-RS	-55.84	-29.76	1.45	0.89936	7527	1533	5273	2220	2736	2500	2736	574	44013	520	0.089	0.063	0.111
Alegria-RS	-54.06	-27.81	1.36	0.945706	3238	2587	262	897	1211	1004	1211	837	71	35	0.08	0.058	0.114
Almirante_Tamandaré_do_Sul-RS	-52.91	-28.13	1.46	0.955616	1140	938	728	342	429	387	429	418	0	1	0.08	0.056	0.113
Alpestre-RS	-53.06	-27.22	1.59	0.972407	5033	6180	153	1714	1783	1729	1783	1397	11	10	0.076	0.055	0.114
Alto_Alegre-RS	-52.99	-28.8	2.04	0.954521	1217	832	174	310	439	368	439	417	0	1	0.084	0.057	0.112
Alto_Feliz-RS	-51.31	-29.36	0.12	0.86641	1082	354	119	501	530	430	530	388	50	35	0.086	0.053	0.112
Amaral_Ferrador-RS	-52.32	-30.81	0.9	0.839897	3521	2396	984	1005	1121	970	1121	837	406	12	0.092	0.061	0.108
Ametista_do_Sul-RS	-53.19	-27.37	1.19	0.97125	2651	241	16	951	978	648	978	435	10	33	0.077	0.055	0.114
André_da_Rocha-RS	-51.51	-28.6	2.05	0.900287	446	50	300	168	237	223	237	95	0	2	0.082	0.052	0.113
Anta_Gorda-RS	-52	-28.97	1.45	0.935866	3120	2804	47	958	1046	919	1046	937	6	5	0.084	0.055	0.112
Arambaré-RS	-51.58	-30.92	0.94	0.764082	633	116	832	128	148	108	148	70	13002	93	0.092	0.061	0.108
Aratiba-RS	-52.3	-27.39	1.44	0.970931	3350	4610	205	986	1063	984	1063	801	28	48	0.076	0.052	0.114
Arroio_do_Meio-RS	-51.97	-29.36	1.86	0.931479	2609	3149	339	1056	1100	866	1100	624	6	10	0.086	0.056	0.111
Arroio_do_Padre-RS	-52.4	-31.44	1.02	0.66738	1730	1653	61	492	507	499	507	447	67	53	0.093	0.065	0.106
Arroio_dos_Ratos-RS	-51.75	-30.19	0.84	0.879008	505	186	254	208	254	233	254	46	0	1	0.09	0.058	0.11
Arroio_do_Tigre-RS	-53.05	-29.26	2.11	0.948963	6637	8025	281	1886	2025	1603	2025	1686	20	19	0.086	0.059	0.111
Arroio_Grande-RS	-52.92	-32.19	1.8	0.771218	2478	950	1799	654	825	750	825	172	20914	131	0.095	0.068	0.104
Arvorezinha-RS	-52.19	-28.86	1.46	0.954008	3862	2359	82	1142	1365	1212	1365	1040	21	18	0.084	0.055	0.112
Augusto_Pestana-RS	-54.01	-28.53	1.79	0.957299	3223	3513	636	1010	1152	1017	1152	1028	79	44	0.084	0.058	0.113
Áurea-RS	-52.08	-27.71	2.01	0.952256	2274	1582	180	628	871	764	871	738	75	30	0.077	0.053	0.113
Bagé-RS	-54.02	-31.24	1.52	0.860375	3466	599	2266	1077	1198	1034	1198	89	12117	118	0.093	0.064	0.107
Barão-RS	-51.49	-29.39	0.09	0.89374	1399	920	300	598	618	497	618	331	22	14	0.086	0.054	0.112
Barão_de_Cotegipe-RS	-52.42	-27.57	1.91	0.971876	2523	2088	187	819	1070	984	1070	909	9	6	0.077	0.054	0.113
Barão_do_Triunfo-RS	-51.8	-30.42	1.16	0.821545	4178	2953	453	1506	1694	1476	1694	1189	148	28	0.091	0.059	0.109
Barracão-RS	-51.44	-27.72	2.21	0.90451	2849	386	438	854	1082	933	1082	581	57	10	0.077	0.049	0.114
Barra_do_Guarita-RS	-53.76	-27.21	1.53	0.901205	977	230	31	327	403	356	403	115	0	2	0.076	0.057	0.114
Barra_do_Quaraí-RS	-57.34	-30.15	0.25	0.462637	674	58	745	141	146	138	146	45	14945	63	0.09	0.064	0.11
Barra_do_Ribeiro-RS	-51.36	-30.37	1.19	0.817676	773	357	502	221	234	212	234	71	6157	57	0.09	0.058	0.11
Barra_do_Rio_Azul-RS	-52.41	-27.4	1.66	0.970718	1679	677	40	450	502	478	502	318	0	1	0.077	0.052	0.114
Barra_Funda-RS	-53.02	-27.92	2.02	0.970014	833	737	27	231	259	241	259	237	17	3	0.079	0.056	0.113
Barros_Cassal-RS	-52.59	-29.11	2	0.949974	5519	5108	521	1814	2051	1819	2051	1744	8	6	0.085	0.057	0.112
Benjamin_Constant_do_Sul-RS	-52.64	-27.48	1.37	0.972821	2117	852	39	482	522	497	522	467	0	0	0.077	0.054	0.114
Boa_Vista_das_Missões-RS	-53.34	-27.7	2.12	0.96795	855	250	292	245	322	254	322	259	10	5	0.079	0.056	0.114
Boa_Vista_do_Buricá-RS	-54.1	-27.68	1.44	0.937585	2037	2173	57	683	766	685	766	500	2	3	0.079	0.058	0.114
Boa_Vista_do_Cadeado-RS	-53.84	-28.66	1.22	0.948335	1734	1081	1244	460	584	529	584	430	1921	9	0.084	0.059	0.112
Boa_Vista_do_Incra-RS	-53.46	-28.87	1.18	0.948303	1658	1099	975	441	584	478	584	535	2358	60	0.085	0.058	0.112
Bom_Jesus-RS	-50.42	-28.6	1.6	0.739633	3564	367	1234	702	1077	950	1077	158	179	17	0.081	0.048	0.113
Bom_Princípio-RS	-51.36	-29.47	0.84	0.876696	1830	814	144	775	792	574	792	279	182	103	0.087	0.053	0.112
Bom_Progresso-RS	-53.85	-27.55	1.78	0.927516	1132	617	185	342	432	376	432	312	8	6	0.079	0.057	0.114
Bom_Retiro_do_Sul-RS	-51.92	-29.64	1.12	0.93159	1038	674	77	421	457	301	457	148	10	7	0.088	0.056	0.111
Boqueirão_do_Leão-RS	-52.41	-29.31	1.01	0.945511	4604	4100	875	1475	1491	1089	1491	1297	5	5	0.086	0.057	0.111
Bossoroca-RS	-54.97	-28.66	1.33	0.943845	3173	851	1576	1023	1218	980	1218	536	341	110	0.085	0.061	0.113
Bozano-RS	-53.75	-28.35	1.15	0.961612	1389	1408	410	356	452	416	452	435	4	10	0.083	0.058	0.113
Braga-RS	-53.74	-27.58	1.66	0.927516	1771	705	178	460	696	536	696	525	147	5	0.078	0.057	0.114
Brochier-RS	-51.62	-29.54	1.39	0.92633	2200	1700	113	721	1014	831	1014	331	2	6	0.087	0.055	0.111
Caçapava_do_Sul-RS	-53.48	-30.59	1.7	0.909631	7878	3063	1980	2456	3385	2978	3385	301	3000	160	0.091	0.062	0.109
Cacequi-RS	-54.8	-29.92	1.39	0.915083	1785	436	1959	424	545	438	545	192	17059	132	0.089	0.063	0.11
Cachoeira_do_Sul-RS	-52.99	-30.21	1.87	0.931993	10237	4351	6150	2780	3341	2815	3341	1270	39294	642	0.09	0.06	0.11
Cacique_Doble-RS	-51.68	-27.81	2.22	0.933368	2354	994	101	786	968	828	968	776	6	7	0.078	0.051	0.113
Caibaté-RS	-54.66	-28.34	1.51	0.959858	1902	772	530	593	852	626	852	559	56	10	0.082	0.061	0.113
Caiçara-RS	-53.47	-27.25	1.63	0.936227	3021	4327	311	1002	1041	942	1041	881	4	38	0.077	0.056	0.114
Camaquã-RS	-51.79	-30.92	1.51	0.764082	8070	7441	1668	2745	2843	2673	2843	2347	20328	218	0.092	0.061	0.108
Camargo-RS	-52.22	-28.62	2.24	0.954008	1379	1034	106	425	493	379	493	391	2	3	0.083	0.054	0.113
Campestre_da_Serra-RS	-51.1	-28.73	2.01	0.864	2080	897	403	530	601	571	601	437	174	65	0.082	0.052	0.112
Campina_das_Missões-RS	-54.83	-27.96	1.35	0.924148	3673	3207	191	1139	1320	1095	1320	1018	18	105	0.081	0.06	0.114
Campinas_do_Sul-RS	-52.66	-27.74	2.23	0.972078	1534	1002	462	411	504	437	504	459	0	2	0.078	0.054	0.114
Campo_Novo-RS	-53.82	-27.67	1.94	0.953828	1099	606	463	300	332	249	332	249	830	11	0.079	0.057	0.114
Campos_Borges-RS	-53.06	-28.91	1.9	0.954521	1595	619	454	405	627	523	627	491	7	8	0.084	0.058	0.112
Candelária-RS	-52.81	-29.7	1.87	0.94373	11792	13229	1403	3701	4057	3496	4057	3378	6561	268	0.088	0.059	0.11
Cândido_Godói-RS	-54.72	-27.93	1.66	0.924148	4699	4815	303	1368	1794	1282	1794	1230	18	116	0.081	0.06	0.114
Candiota-RS	-53.75	-31.55	0.67	0.823896	1972	419	299	660	716	609	716	62	245	9	0.094	0.065	0.106
Canguçu-RS	-52.67	-31.22	1.58	0.847792	26871	27020	3856	7675	9881	9428	9881	4401	1982	219	0.094	0.063	0.107
Canudos_do_Vale-RS	-52.23	-29.33	0.19	0.941887	1391	1697	46	466	481	424	481	425	0	0	0.086	0.057	0.111
Capão_Bonito_do_Sul-RS	-51.39	-28.15	1.33	0.893587	906	140	515	348	460	443	460	257	0	2	0.079	0.051	0.113
Capão_do_Cipó-RS	-54.58	-28.96	1.06	0.946634	2162	607	987	633	683	654	683	383	414	5	0.086	0.061	0.112
Capão_do_Leão-RS	-52.54	-31.83	1.57	0.680104	977	325	925	239	240	222	240	58	12301	59	0.095	0.066	0.105
Capitão-RS	-51.98	-29.28	0.71	0.931479	829	704	21	341	354	287	354	154	0	2	0.086	0.055	0.112
Capivari_do_Sul-RS	-50.51	-30.13	0.87	0.430314	491	78	498	49	73	64	73	49	5909	50	0.089	0.055	0.11
Carazinho-RS	-52.86	-28.28	2.13	0.95482	1072	406	1602	281	312	291	312	260	363	8	0.081	0.056	0.113
Carlos_Gomes-RS	-51.93	-27.7	1.61	0.933368	1177	986	27	366	401	386	401	332	4	9	0.077	0.052	0.113
Casca-RS	-51.97	-28.59	2.43	0.940253	2853	1926	197	915	1003	844	1003	851	6	6	0.082	0.054	0.112
Caseiros-RS	-51.74	-28.25	2.09	0.923105	1300	854	285	480	502	454	502	334	30	14	0.08	0.053	0.112
Catuípe-RS	-54.03	-28.17	1.84	0.953683	3419	2459	1224	999	1258	898	1258	1051	1514	14	0.082	0.059	0.113
Centenário-RS	-52	-27.78	1.99	0.952256	1710	1440	110	584	702	645	702	679	17	13	0.078	0.052	0.113
Cerrito-RS	-52.8	-31.73	1.37	0.78309	2151	1241	647	766	1003	934	1003	112	832	20	0.095	0.065	0.106
Cerro_Branco-RS	-53	-29.63	1.2	0.944497	2497	2824	147	812	865	746	865	786	851	99	0.088	0.059	0.111
Cerro_Grande-RS	-53.16	-27.63	1.49	0.96795	1302	1609	114	420	454	390	454	320	12	4	0.079	0.055	0.114
Cerro_Grande_do_Sul-RS	-51.76	-30.58	0.44	0.821545	3929	2532	276	1333	1415	1275	1415	1045	551	74	0.092	0.059	0.109
Cerro_Largo-RS	-54.74	-28.13	1.5	0.959858	2918	2454	341	850	1041	848	1041	742	46	186	0.082	0.06	0.114
Chapada-RS	-53.12	-28.1	2.13	0.959727	4164	2616	1176	1241	1601	1183	1601	1488	935	66	0.081	0.056	0.113
Charqueadas-RS	-51.56	-29.99	1.93	0.876879	466	101	349	105	122	83	122	9	2920	14	0.089	0.057	0.11
Charrua-RS	-52	-27.95	2.26	0.946819	2012	1789	146	486	588	499	588	553	0	2	0.079	0.052	0.114
Chiapetta-RS	-53.91	-27.99	1.82	0.953719	1619	798	676	399	612	479	612	572	5	4	0.081	0.058	0.113
Chuvisca-RS	-52	-30.78	0.18	0.80199	3165	5679	376	989	1025	1016	1025	924	27	6	0.092	0.061	0.108
Ciríaco-RS	-51.92	-28.35	2.07	0.941383	2363	672	281	653	802	698	802	648	31	19	0.081	0.053	0.113
Colinas-RS	-51.87	-29.39	1.78	0.92107	963	1365	93	355	374	286	374	266	0	1	0.086	0.056	0.111
Colorado-RS	-52.99	-28.47	2.45	0.955069	1448	1873	755	469	505	464	505	469	18	7	0.082	0.057	0.112
Condor-RS	-53.49	-28.17	2.04	0.959013	2162	1761	1025	556	737	639	737	664	2487	15	0.082	0.056	0.114
Constantina-RS	-52.99	-27.69	1.84	0.970014	3005	2715	232	863	1035	907	1035	935	6	15	0.078	0.056	0.113
Coqueiro_Baixo-RS	-52.13	-29.17	1.02	0.941887	1132	1042	40	388	391	362	391	223	0	2	0.086	0.055	0.112
Coqueiros_do_Sul-RS	-52.76	-28.13	2.02	0.95482	1683	1614	516	505	603	541	603	575	0	1	0.081	0.055	0.113
Coronel_Barros-RS	-54.06	-28.4	1.92	0.961732	1243	1531	368	387	496	429	496	460	3	23	0.082	0.06	0.112
Coronel_Bicaco-RS	-53.65	-27.8	1.64	0.953828	2501	776	907	761	971	700	971	630	911	6	0.079	0.058	0.113
Coronel_Pilar-RS	-51.72	-29.26	0.9	0.92107	1341	915	73	375	402	366	402	339	16	14	0.085	0.055	0.111
Cotiporã-RS	-51.69	-29	2.01	0.923784	1764	1118	323	517	636	562	636	527	39	18	0.084	0.054	0.112
Coxilha-RS	-52.33	-28.12	2.23	0.95724	875	512	1049	241	247	233	247	214	413	6	0.08	0.054	0.113
Crissiumal-RS	-54.14	-27.49	1.31	0.908162	6819	6880	399	2218	2615	2248	2615	1955	24	47	0.079	0.058	0.114
Cristal-RS	-52.03	-31.01	1.48	0.787207	2079	1439	837	577	694	622	694	404	2111	42	0.093	0.061	0.108
Cristal_do_Sul-RS	-53.25	-27.43	1.45	0.97125	1568	1034	210	533	594	540	594	436	11	10	0.078	0.055	0.114
Cruz_Alta-RS	-53.56	-28.7	2.06	0.953363	2114	609	2405	572	617	537	617	404	3947	37	0.084	0.058	0.113
Cruzaltense-RS	-52.64	-27.63	1.27	0.972078	1637	1186	96	492	666	597	666	625	5	4	0.078	0.054	0.114
Cruzeiro_do_Sul-RS	-52.03	-29.54	2.12	0.933121	3311	2230	313	1228	1319	966	1319	687	612	31	0.087	0.056	0.111
David_Canabarro-RS	-51.81	-28.42	2.11	0.923105	2468	1471	97	838	948	769	948	845	3	3	0.081	0.053	0.113
Derrubadas-RS	-53.89	-27.24	1.88	0.870619	2412	1414	222	675	884	750	884	673	0	1	0.077	0.056	0.115
Dezesseis_de_Novembro-RS	-55.08	-28.2	1.08	0.959386	1818	1009	170	636	781	595	781	296	0	0	0.083	0.06	0.114
Dilermando_de_Aguiar-RS	-54.16	-29.81	1.48	0.935175	2383	704	730	721	851	643	851	212	2890	56	0.088	0.063	0.11
Dois_Irmãos_das_Missões-RS	-53.5	-27.68	1.79	0.960889	1043	268	313	344	412	282	412	261	0	0	0.079	0.056	0.114
Dois_Lajeados-RS	-51.84	-28.98	1.66	0.923784	1574	1422	93	444	462	430	462	392	0	1	0.084	0.055	0.111
Dom_Feliciano-RS	-52.2	-30.6	0.66	0.839897	8334	8406	1473	2644	2918	2675	2918	2168	75	19	0.091	0.06	0.109
Dom_Pedrito-RS	-54.66	-31.06	1.65	0.836555	4770	910	4763	1048	1410	1176	1410	318	36430	303	0.092	0.065	0.107
Dona_Francisca-RS	-53.35	-29.56	1.91	0.947028	1145	1652	213	420	438	314	438	367	2231	191	0.087	0.061	0.11
Doutor_Maurício_Cardoso-RS	-54.37	-27.49	1.83	0.888809	3182	2486	102	849	1296	1006	1296	1168	3	7	0.078	0.059	0.114
Doutor_Ricardo-RS	-51.98	-29.09	1.52	0.931479	1434	1044	42	439	485	431	485	382	0	0	0.084	0.056	0.111
Eldorado_do_Sul-RS	-51.5	-30.08	0.71	0.858642	1190	490	618	336	383	313	383	158	5888	124	0.089	0.057	0.11
Encantado-RS	-51.92	-29.21	1.52	0.931479	1801	1443	256	616	651	492	651	327	8	33	0.086	0.054	0.112
Encruzilhada_do_Sul-RS	-52.67	-30.63	1.64	0.889842	6906	4670	2308	2102	2697	2471	2697	431	1562	105	0.091	0.062	0.108
Engenho_Velho-RS	-52.91	-27.68	1.87	0.972078	552	627	37	219	223	126	223	121	0	1	0.078	0.055	0.114
Entre_Rios_do_Sul-RS	-52.73	-27.52	2.03	0.972821	3670	2839	862	1253	1537	1262	1537	1094	242	22	0.077	0.054	0.114
Erebango-RS	-52.32	-27.83	2.25	0.971145	747	743	371	188	272	236	272	254	0	1	0.078	0.054	0.113
Erechim-RS	-52.26	-27.64	2.22	0.971145	3276	2562	666	989	1127	1027	1127	924	84	39	0.078	0.052	0.114
Ernestina-RS	-52.55	-28.42	2.13	0.957793	1103	913	598	351	399	349	399	355	6	4	0.082	0.055	0.113
Erval_Grande-RS	-52.58	-27.35	1.65	0.972141	2079	1200	180	732	844	755	844	584	3	4	0.076	0.053	0.114
Erval_Seco-RS	-53.52	-27.51	1.63	0.948558	4969	2549	279	1349	1661	1229	1661	947	6	6	0.078	0.056	0.114
Esmeralda-RS	-51.17	-28.04	2.2	0.861685	1242	286	574	329	524	492	524	234	0	1	0.078	0.05	0.113
Esperança_do_Sul-RS	-54.01	-27.33	1.17	0.870619	2189	1178	67	768	845	753	845	653	4	9	0.078	0.057	0.114
Espumoso-RS	-52.83	-28.86	2.08	0.9589	3734	2454	1716	1306	1402	1232	1402	1116	3	3	0.084	0.057	0.112
Estação-RS	-52.29	-27.93	2.3	0.971145	746	613	237	230	294	265	294	274	12	3	0.079	0.054	0.113
Estrela-RS	-51.92	-29.51	1.82	0.92633	2804	2766	297	978	985	754	985	432	64	20	0.087	0.056	0.111
Estrela_Velha-RS	-53.18	-29.22	1.76	0.94879	2515	2700	481	686	814	703	814	755	126	26	0.086	0.059	0.111
Eugênio_de_Castro-RS	-54.24	-28.57	1.6	0.959625	1691	826	711	431	690	574	690	562	336	16	0.084	0.059	0.113
Fagundes_Varela-RS	-51.72	-28.89	1.73	0.926497	1291	1027	183	354	426	353	426	322	19	5	0.083	0.054	0.112
Faxinal_do_Soturno-RS	-53.46	-29.56	1.62	0.945911	1864	1673	289	514	527	478	527	436	1903	180	0.088	0.06	0.111
Faxinalzinho-RS	-52.68	-27.38	2.01	0.973565	972	236	115	356	389	345	389	273	0	0	0.076	0.054	0.114
Fazenda_Vilanova-RS	-51.84	-29.59	1.63	0.93159	579	156	53	280	361	249	361	67	0	1	0.087	0.056	0.111
Feliz-RS	-51.29	-29.46	0.93	0.876696	2048	859	124	749	757	535	757	375	611	225	0.087	0.053	0.112
Floriano_Peixoto-RS	-52.05	-27.86	1.75	0.952256	1700	1487	119	527	628	539	628	485	5	4	0.078	0.053	0.113
Fontoura_Xavier-RS	-52.38	-29.01	1.7	0.951598	6040	2234	482	1700	2055	1704	2055	1559	3	10	0.084	0.057	0.111
Formigueiro-RS	-53.51	-29.98	1.53	0.937752	3028	1266	1068	979	1276	1054	1276	429	8531	299	0.089	0.061	0.11
Forquetinha-RS	-52.13	-29.39	1.08	0.941887	1409	2366	151	577	608	530	608	514	3	9	0.086	0.057	0.111
Fortaleza_dos_Valos-RS	-53.28	-28.9	2.11	0.950143	1562	1027	1291	452	600	424	600	520	555	72	0.085	0.058	0.112
Frederico_Westphalen-RS	-53.36	-27.34	1.55	0.97125	4321	3478	287	1364	1411	1253	1411	1121	38	32	0.077	0.056	0.114
Garibaldi-RS	-51.58	-29.24	0.32	0.89374	3808	1426	775	929	940	811	940	688	83	72	0.086	0.053	0.112
Garruchos-RS	-55.54	-28.23	1.28	0.760645	1496	271	670	520	581	479	581	157	329	10	0.083	0.062	0.113
Gaurama-RS	-52.12	-27.6	2.12	0.971145	2365	2185	222	733	837	755	837	724	6	7	0.077	0.052	0.114
General_Câmara-RS	-51.92	-29.87	1.62	0.934763	2481	2356	488	902	1070	887	1070	497	1925	39	0.088	0.057	0.111
Gentil-RS	-52.04	-28.39	2.12	0.941383	824	857	319	259	284	265	284	236	0	1	0.082	0.053	0.113
Getúlio_Vargas-RS	-52.18	-27.85	2.33	0.971145	2105	1640	361	704	899	773	899	812	12	8	0.079	0.052	0.114
Giruá-RS	-54.3	-28.03	1.65	0.953098	3707	2683	1805	1211	1426	1172	1426	1154	49	17	0.082	0.058	0.114
Glorinha-RS	-50.77	-29.89	0.5	0.782382	1926	389	511	1107	1249	1124	1249	55	1162	30	0.088	0.054	0.111
Gramado_dos_Loureiros-RS	-52.91	-27.45	1.92	0.972298	977	602	109	417	452	338	452	386	10	15	0.077	0.055	0.114
Gramado_Xavier-RS	-52.6	-29.29	0.97	0.949135	2634	1566	308	771	785	588	785	707	0	0	0.086	0.058	0.111
Gravataí-RS	-50.95	-29.89	0.42	0.763853	2088	574	295	680	686	653	686	58	742	79	0.088	0.055	0.111
Guabiju-RS	-51.66	-28.58	2.3	0.926497	1019	527	228	284	325	314	325	288	32	23	0.082	0.053	0.112
Guaíba-RS	-51.43	-30.18	0.49	0.844472	980	350	505	351	396	320	396	61	3075	77	0.09	0.057	0.11
Guaporé-RS	-51.9	-28.86	1.86	0.940253	2298	1949	223	706	885	791	885	469	33	14	0.084	0.054	0.112
Guarani_das_Missões-RS	-54.59	-28.17	1.49	0.960855	2993	2635	309	913	1099	859	1099	787	2	6	0.082	0.06	0.113
Harmonia-RS	-51.42	-29.55	0.77	0.886983	938	696	42	378	384	276	384	132	21	16	0.086	0.055	0.111
Herval-RS	-53.4	-32.02	1.66	0.766023	2781	777	742	892	1175	1091	1175	47	323	11	0.095	0.067	0.105
Herveiras-RS	-52.67	-29.44	0.55	0.949135	1346	1526	391	457	459	393	459	429	0	1	0.087	0.058	0.111
Horizontina-RS	-54.3	-27.59	1.6	0.888809	3248	2751	305	990	1265	1099	1265	1008	27	76	0.079	0.059	0.114
Hulha_Negra-RS	-53.89	-31.45	1.32	0.887375	3023	987	574	922	1032	882	1032	100	867	44	0.094	0.065	0.106
Humaitá-RS	-53.98	-27.57	1.89	0.945706	1962	2387	207	616	690	637	690	565	9	7	0.078	0.058	0.114
Ibarama-RS	-53.17	-29.42	1.13	0.94879	2606	3545	109	900	933	814	933	813	2	4	0.087	0.059	0.111
Ibiaçá-RS	-51.79	-28.1	2.26	0.928236	1904	1573	560	570	754	683	754	662	584	8	0.08	0.052	0.113
Ibiraiaras-RS	-51.63	-28.38	2.38	0.902555	3055	2087	306	844	901	854	901	770	401	69	0.081	0.052	0.113
Ibirapuitã-RS	-52.44	-28.63	1.9	0.956454	1968	1164	528	503	740	644	740	556	12	7	0.082	0.056	0.112
Ibirubá-RS	-53.17	-28.59	2.23	0.953277	4494	4520	1353	1164	1534	1354	1534	1396	1763	59	0.083	0.057	0.113
Igrejinha-RS	-50.79	-29.56	0.49	0.782382	708	390	76	307	332	317	332	95	7	13	0.086	0.053	0.111
Ijuí-RS	-53.9	-28.32	1.78	0.957267	5904	5219	1399	1860	2007	1735	2007	1665	211	173	0.082	0.059	0.113
Ilópolis-RS	-52.13	-28.93	1.14	0.954008	2095	1507	80	576	777	637	777	581	12	17	0.084	0.055	0.112
Imigrante-RS	-51.78	-29.35	1.68	0.92107	1362	1498	92	460	501	442	501	321	3	6	0.086	0.055	0.111
Independência-RS	-54.18	-27.9	1.62	0.949719	3839	2628	599	875	1336	1100	1336	1195	277	10	0.081	0.058	0.114
Inhacorá-RS	-54.03	-27.9	1.66	0.951088	951	474	197	269	379	298	379	316	234	13	0.08	0.059	0.113
Ipê-RS	-51.3	-28.72	1.91	0.892358	2777	1741	621	823	900	831	900	456	562	85	0.082	0.053	0.112
Ipiranga_do_Sul-RS	-52.42	-27.93	2.32	0.971611	1491	1502	304	358	515	462	515	493	0	1	0.079	0.054	0.113
Iraí-RS	-53.24	-27.25	1.61	0.97125	2533	2180	99	841	857	790	857	654	12	10	0.076	0.056	0.114
Itaara-RS	-53.76	-29.58	2.21	0.944811	386	227	161	145	159	140	159	86	201	26	0.088	0.061	0.111
Itacurubi-RS	-55.27	-28.81	1.28	0.94969	1971	390	536	511	582	530	582	130	806	17	0.085	0.062	0.113
Itapuca-RS	-52.2	-28.78	1.46	0.954008	1480	263	86	478	600	545	600	493	0	0	0.083	0.055	0.112
Itaqui-RS	-56.18	-29.21	1.45	0.89739	3021	139	2807	603	664	539	664	173	69843	174	0.087	0.063	0.112
Itatiba_do_Sul-RS	-52.48	-27.36	1.54	0.972141	2478	785	90	767	879	835	879	663	5	6	0.077	0.052	0.114
Ivorá-RS	-53.58	-29.51	2.15	0.944811	1433	1414	34	436	536	428	536	435	131	46	0.088	0.06	0.111
Jaboticaba-RS	-53.26	-27.63	1.74	0.96795	2012	1392	86	697	830	685	830	696	5	5	0.079	0.055	0.114
Jacuizinho-RS	-53.01	-29.04	1.19	0.951742	1402	942	455	521	583	454	583	506	83	4	0.086	0.057	0.112
Jacutinga-RS	-52.55	-27.79	2.21	0.971611	1445	1299	326	369	498	448	498	459	0	2	0.078	0.055	0.113
Jaguarão-RS	-53.34	-32.41	1.62	0.491443	1878	422	1125	513	675	576	675	54	18174	63	0.096	0.068	0.104
Jaguari-RS	-54.65	-29.46	1.55	0.934773	4638	2839	582	1418	1579	1408	1579	1047	2492	123	0.087	0.063	0.111
Jaquirana-RS	-50.36	-28.95	0.84	0.754718	1305	92	234	404	558	522	558	70	21	6	0.083	0.049	0.113
Jari-RS	-54.3	-29.29	1.61	0.954418	2749	1258	547	828	1191	1006	1191	748	0	1	0.087	0.062	0.111
Jóia-RS	-54.15	-28.77	1.76	0.957398	5074	2077	1269	1555	1810	1402	1810	1273	1878	18	0.085	0.059	0.113
Júlio_de_Castilhos-RS	-53.65	-29.26	1.98	0.945945	3051	1414	2487	894	979	888	979	772	1317	65	0.087	0.059	0.112
Lagoa_Bonita_do_Sul-RS	-53.04	-29.5	1.37	0.94673	1531	1273	75	553	589	462	589	549	0	1	0.087	0.059	0.111
Lagoa_dos_Três_Cantos-RS	-52.83	-28.57	2.3	0.9589	2351	552	454	575	770	674	770	263	659	97	0.083	0.056	0.112
Lagoão-RS	-52.79	-29.24	1.02	0.949135	3723	2800	350	1086	1271	1176	1271	1040	3	6	0.086	0.058	0.111
Lagoa_Vermelha-RS	-51.5	-28.23	2.23	0.905497	3700	1135	1105	1285	1552	1423	1552	983	122	18	0.08	0.051	0.113
Lajeado-RS	-52.01	-29.44	1.71	0.931479	1686	905	129	611	632	413	632	302	10	16	0.087	0.056	0.111
Lajeado_do_Bugre-RS	-53.21	-27.7	1.69	0.96795	1595	1330	38	582	630	449	630	353	0	0	0.079	0.055	0.114
Liberato_Salzano-RS	-53.06	-27.55	1.48	0.970426	3771	3837	309	1116	1292	1149	1292	1197	3	4	0.078	0.055	0.114
Linha_Nova-RS	-51.22	-29.46	0.68	0.876696	662	652	53	266	311	256	311	185	98	54	0.086	0.054	0.111
Maçambará-RS	-55.77	-29.07	1.28	0.895347	781	142	1153	207	213	163	213	81	13121	53	0.086	0.064	0.112
Machadinho-RS	-51.67	-27.59	2.08	0.941863	2606	1168	236	717	983	878	983	687	45	22	0.077	0.049	0.114
Manoel_Viana-RS	-55.56	-29.43	1.76	0.907729	1340	609	677	453	500	385	500	206	3343	27	0.087	0.064	0.111
Maratá-RS	-51.55	-29.55	0.94	0.92633	1597	846	40	498	639	531	639	163	4	4	0.087	0.055	0.111
Marau-RS	-52.27	-28.46	2.08	0.956163	5649	0	23	494	1850	1359	1850	34	29	9	0.082	0.054	0.113
Marcelino_Ramos-RS	-51.95	-27.48	1.53	0.951481	1882	1030	154	636	685	643	685	531	4	9	0.077	0.05	0.114
Mariano_Moro-RS	-52.17	-27.34	1.04	0.970718	1188	864	60	332	386	337	386	339	4	3	0.076	0.051	0.114
Marques_de_Souza-RS	-52.15	-29.29	1.57	0.941887	2026	1971	274	666	704	632	704	475	7	5	0.086	0.056	0.111
Mata-RS	-54.47	-29.54	1.49	0.934874	2076	1369	297	757	836	740	836	505	1780	49	0.087	0.063	0.111
Mato_Castelhano-RS	-52.2	-28.28	2.07	0.95966	1333	646	445	430	453	355	453	312	15	6	0.081	0.054	0.113
Mato_Leitão-RS	-52.14	-29.52	1.58	0.939911	1022	1170	87	396	425	313	425	294	9	3	0.087	0.057	0.111
Mato_Queimado-RS	-54.66	-28.24	0.9	0.959858	1205	698	118	380	496	399	496	386	164	12	0.083	0.06	0.113
Maximiliano_de_Almeida-RS	-51.82	-27.6	1.88	0.933368	1897	1472	82	602	819	733	819	619	10	5	0.077	0.05	0.114
Minas_do_Leão-RS	-52.08	-30.07	1.71	0.910206	199	37	214	60	65	37	65	12	2930	6	0.089	0.059	0.11
Miraguaí-RS	-53.75	-27.49	1.42	0.927516	2333	1568	147	720	780	675	780	497	3	3	0.078	0.057	0.114
Montauri-RS	-52.05	-28.67	2.06	0.940253	977	456	38	275	316	284	316	302	0	1	0.083	0.054	0.112
Monte_Alegre_dos_Campos-RS	-50.81	-28.7	1.69	0.835642	2330	532	230	559	773	720	773	397	30	12	0.082	0.05	0.113
Montenegro-RS	-51.5	-29.71	0.07	0.909286	3451	2079	796	1268	1635	1350	1635	493	614	55	0.088	0.055	0.111
Mormaço-RS	-52.66	-28.69	2.04	0.9589	1685	503	237	495	599	401	599	393	34	5	0.083	0.056	0.112
Morro_Redondo-RS	-52.64	-31.64	0.82	0.78309	1845	1652	270	708	727	711	727	224	151	51	0.094	0.065	0.106
Mostardas-RS	-50.73	-30.85	0.07	0	2585	1071	1872	833	951	858	951	295	29327	271	0.091	0.06	0.108
Muçum-RS	-51.82	-29.14	1.86	0.92107	707	893	56	264	276	233	276	187	9	6	0.085	0.054	0.112
Muitos_Capões-RS	-51.23	-28.39	1.86	0.882005	1593	169	974	414	483	463	483	155	845	7	0.081	0.05	0.113
Muliterno-RS	-51.78	-28.33	2.17	0.923105	927	890	65	330	379	329	379	312	30	9	0.081	0.052	0.113
Não-Me-Toque-RS	-52.82	-28.46	2.25	0.95686	1830	1634	916	535	687	550	687	588	79	8	0.083	0.055	0.113
Nicolau_Vergueiro-RS	-52.45	-28.52	2.03	0.956847	785	490	456	247	251	242	251	204	0	1	0.082	0.055	0.113
Nonoai-RS	-52.86	-27.37	2	0.972298	2394	656	318	640	818	650	818	535	34	17	0.077	0.054	0.114
Nova_Alvorada-RS	-52.17	-28.71	2.21	0.954008	1515	1016	187	482	642	549	642	477	2	3	0.083	0.055	0.112
Nova_Araçá-RS	-51.75	-28.65	1.32	0.926497	923	429	45	309	347	241	347	261	3	4	0.082	0.054	0.112
Nova_Bassano-RS	-51.75	-28.73	2.09	0.926497	2226	2355	205	714	790	705	790	642	360	225	0.083	0.053	0.112
Nova_Boa_Vista-RS	-52.98	-28	2.03	0.962815	1364	1641	168	397	479	429	479	445	2	3	0.08	0.055	0.114
Nova_Bréscia-RS	-52.04	-29.22	0.51	0.931479	1619	896	67	481	592	502	592	305	17	9	0.085	0.056	0.111
Nova_Candelária-RS	-54.12	-27.6	1.13	0.937585	2155	1972	110	610	661	605	661	535	2	7	0.079	0.058	0.114
Nova_Esperança_do_Sul-RS	-54.82	-29.4	1.99	0.924951	1152	774	208	335	437	349	437	262	283	27	0.087	0.063	0.111
Nova_Pádua-RS	-51.32	-29	0.09	0.879384	1454	2013	356	384	393	355	393	383	312	146	0.084	0.052	0.112
Nova_Palma-RS	-53.42	-29.43	2.03	0.945919	2555	3053	624	772	787	626	787	684	182	43	0.087	0.06	0.111
Nova_Petrópolis-RS	-51.08	-29.37	0.13	0.849287	2323	1460	171	936	962	875	962	592	281	122	0.086	0.053	0.111
Nova_Prata-RS	-51.61	-28.76	2.02	0.909428	2257	1342	287	800	823	684	823	523	106	61	0.083	0.053	0.112
Nova_Ramada-RS	-53.7	-28.08	1.55	0.95772	2026	1281	512	629	807	578	807	596	4	5	0.081	0.058	0.113
Novo_Barreiro-RS	-53.12	-27.9	1.73	0.96795	2217	1418	206	665	886	635	886	753	9	92	0.08	0.055	0.114
Novo_Cabrais-RS	-53	-29.76	1.61	0.944497	2417	2824	394	772	820	651	820	717	1856	113	0.088	0.06	0.11
Novo_Hamburgo-RS	-51.05	-29.73	0.85	0.834682	915	492	250	310	315	311	315	18	74	62	0.088	0.054	0.111
Novo_Machado-RS	-54.54	-27.55	1.77	0.901282	2710	2361	114	782	1195	821	1195	1057	0	2	0.079	0.059	0.114
Novo_Tiradentes-RS	-53.17	-27.56	1.41	0.96795	1595	1347	36	487	572	413	572	484	0	0	0.078	0.055	0.114
Novo_Xingu-RS	-53.06	-27.74	1.09	0.970014	1440	1637	149	361	478	425	478	448	4	20	0.079	0.055	0.114
Paim_Filho-RS	-51.78	-27.72	2.13	0.933368	2221	2022	147	651	762	718	762	650	3	4	0.078	0.05	0.114
Palmares_do_Sul-RS	-50.45	-30.36	0.11	0.430314	963	570	662	341	443	233	443	266	15182	275	0.09	0.056	0.11
Palmeira_das_Missões-RS	-53.38	-27.94	2.16	0.959951	2351	1	90	353	741	605	741	17	125	25	0.08	0.057	0.113
Palmitinho-RS	-53.59	-27.33	1.1	0.901205	3360	3562	169	1079	1110	995	1110	784	11	8	0.077	0.056	0.114
Panambi-RS	-53.51	-28.33	2.05	0.959013	2818	2223	1360	959	1030	939	1030	833	663	79	0.082	0.058	0.113
Pantano_Grande-RS	-52.37	-30.26	1.78	0.921125	894	204	740	213	234	194	234	83	2993	27	0.09	0.06	0.109
Paraí-RS	-51.79	-28.6	2.06	0.926497	2048	855	80	511	580	484	580	425	6	7	0.083	0.052	0.113
Paraíso_do_Sul-RS	-53.12	-29.7	2.01	0.945265	3561	4275	392	1099	1132	939	1132	1059	3419	197	0.088	0.06	0.11
Parobé-RS	-50.86	-29.66	0.53	0.782382	736	218	115	291	295	285	295	23	11	4	0.086	0.054	0.111
Passa_Sete-RS	-52.87	-29.44	1.77	0.947218	1628	286	390	376	437	391	437	44	99	101	0.087	0.059	0.111
Passo_do_Sobrado-RS	-52.25	-29.76	1.88	0.937935	3709	5047	671	1157	1241	974	1241	1037	739	37	0.088	0.058	0.11
Passo_Fundo-RS	-52.45	-28.27	2.21	0.95724	3613	1251	1914	853	886	753	886	571	118	65	0.081	0.054	0.113
Paulo_Bento-RS	-52.4	-27.71	1.29	0.971145	1348	1381	242	396	442	394	442	406	11	4	0.078	0.053	0.114
Paverama-RS	-51.73	-29.57	1.81	0.93159	3054	1792	281	1023	1475	932	1475	685	22	4	0.087	0.056	0.111
Pedras_Altas-RS	-53.69	-31.84	0.71	0.760417	1580	188	550	480	524	454	524	33	504	5	0.094	0.067	0.105
Pedro_Osório-RS	-52.87	-31.96	1.67	0.739331	577	85	366	168	198	181	198	20	1889	18	0.094	0.068	0.104
Pejuçara-RS	-53.59	-28.45	2.25	0.954126	2105	1063	657	309	624	438	624	531	742	8	0.083	0.058	0.113
Pelotas-RS	-52.34	-31.58	1.83	0.577117	12040	11922	1922	3436	3596	3326	3596	2341	9655	454	0.094	0.065	0.106
Pinhal-RS	-53.24	-27.53	1.6	0.9696	1176	134	71	349	381	314	381	280	1	3	0.078	0.055	0.114
Pinhal_da_Serra-RS	-51.22	-27.85	1.3	0.875652	1300	232	88	457	561	526	561	175	0	1	0.078	0.048	0.114
Pinhal_Grande-RS	-53.34	-29.29	1.97	0.94879	2107	1895	440	709	860	768	860	769	0	2	0.087	0.059	0.111
Pinheirinho_do_Vale-RS	-53.63	-27.22	1.55	0.901205	2929	1935	134	881	926	719	926	610	0	0	0.076	0.057	0.114
Pinheiro_Machado-RS	-53.41	-31.41	1.18	0.847413	3414	723	692	1010	1642	1566	1642	151	5	3	0.094	0.064	0.107
Pirapó-RS	-55.24	-28.07	1.36	0.95009	2209	1189	324	659	831	606	831	219	3	4	0.082	0.061	0.114
Piratini-RS	-53.1	-31.44	1.59	0.845114	7441	2824	1904	2001	2910	2770	2910	344	905	45	0.094	0.064	0.107
Planalto-RS	-53.08	-27.34	1.41	0.972407	4001	2269	64	1247	1364	1225	1364	1163	4	3	0.077	0.055	0.114
Poço_das_Antas-RS	-51.64	-29.45	0.29	0.92107	760	494	57	378	410	245	410	78	8	4	0.086	0.055	0.111
Pontão-RS	-52.64	-28.04	2.15	0.962186	1703	759	1012	495	509	471	509	463	0	1	0.08	0.055	0.113
Ponte_Preta-RS	-52.51	-27.65	1.91	0.971611	1373	867	43	373	519	422	519	474	0	1	0.078	0.053	0.114
Porto_Lucena-RS	-54.96	-27.85	1.21	0.914851	3184	3402	185	1103	1293	989	1293	788	5	12	0.081	0.06	0.114
Porto_Mauá-RS	-54.66	-27.59	1.53	0.888437	1474	1484	119	483	541	386	541	454	10	10	0.079	0.059	0.114
Porto_Vera_Cruz-RS	-54.89	-27.75	1.13	0.888437	1394	1744	162	472	573	511	573	256	5	10	0.08	0.06	0.114
Porto_Xavier-RS	-55.14	-27.93	0.97	0.95009	3526	2226	325	1185	1528	1048	1528	278	11	20	0.081	0.061	0.114
Pouso_Novo-RS	-52.23	-29.16	1.53	0.941887	1071	807	110	368	387	306	387	223	0	0	0.085	0.056	0.112
Progresso-RS	-52.32	-29.22	1.61	0.941887	3691	2852	167	1193	1259	1117	1259	1032	0	2	0.086	0.056	0.112
Protásio_Alves-RS	-51.49	-28.74	1.9	0.909428	1575	665	157	463	498	402	498	318	5	4	0.083	0.052	0.113
Putinga-RS	-52.15	-29.03	0.8	0.947948	2458	2254	56	765	879	839	879	734	2	3	0.085	0.055	0.112
Quaraí-RS	-56.15	-30.28	0.28	0.871466	2331	315	1078	560	904	797	904	56	10425	80	0.09	0.065	0.109
Quatro_Irmãos-RS	-52.47	-27.84	1.4	0.971611	801	527	537	199	245	217	245	238	0	1	0.079	0.054	0.113
Quevedos-RS	-54.07	-29.31	2	0.950181	1523	720	259	497	737	648	737	395	0	2	0.087	0.061	0.111
Quinze_de_Novembro-RS	-53.12	-28.76	2.14	0.950143	2121	1945	293	571	782	582	782	619	22	8	0.084	0.057	0.113
Redentora-RS	-53.63	-27.57	1.45	0.927516	3809	1542	238	1181	1441	782	1441	407	0	1	0.079	0.056	0.114
Relvado-RS	-52.07	-29.12	1.5	0.931479	1204	762	7	384	390	368	390	345	0	0	0.085	0.055	0.112
Restinga_Seca-RS	-53.34	-29.82	1.99	0.944471	5669	3310	1592	1849	1995	1331	1995	975	16243	649	0.088	0.061	0.11
Rio_dos_Índios-RS	-52.88	-27.25	1.85	0.973565	2668	1146	260	899	1026	943	1026	735	1	3	0.076	0.054	0.114
Rio_Grande-RS	-52.4	-32.22	1.06	0	4220	1850	1371	1101	1214	1096	1214	481	16809	383	0.096	0.067	0.105
Rio_Pardo-RS	-52.44	-30.02	2	0.913675	10550	7120	3237	3105	3574	2783	3574	1916	13306	199	0.089	0.059	0.11
Roca_Sales-RS	-51.83	-29.26	1.87	0.92107	2456	1729	143	860	894	767	894	540	16	11	0.086	0.054	0.112
Rodeio_Bonito-RS	-53.17	-27.46	1.62	0.9696	1744	894	33	586	743	595	743	538	32	7	0.077	0.055	0.114
Rolador-RS	-54.83	-28.26	0.95	0.959858	2098	694	329	641	864	634	864	476	191	9	0.082	0.061	0.113
Ronda_Alta-RS	-52.75	-27.81	2.14	0.972078	3305	1912	594	842	963	764	963	847	14	6	0.079	0.054	0.114
Rondinha-RS	-52.89	-27.83	1.86	0.970014	3232	3636	290	871	1012	928	1012	865	17	16	0.079	0.055	0.113
Roque_Gonzales-RS	-55.09	-28.06	1.35	0.953346	3564	2608	419	989	1311	1077	1311	830	33	58	0.082	0.061	0.114
Rosário_do_Sul-RS	-55.11	-30.33	1.66	0.905097	4918	767	2841	1272	1681	1426	1681	218	19202	146	0.091	0.062	0.11
Sagrada_Família-RS	-53.13	-27.71	1.89	0.96795	1792	374	15	600	626	467	626	188	0	0	0.079	0.055	0.114
Saldanha_Marinho-RS	-53.09	-28.39	2.25	0.955616	1389	1136	560	348	529	434	529	470	20	6	0.082	0.056	0.113
Salto_do_Jacuí-RS	-53.25	-29.07	2	0.949466	1651	671	803	528	655	494	655	486	1188	20	0.086	0.058	0.112
Salvador_das_Missões-RS	-54.83	-28.1	1.72	0.959858	1556	1349	236	431	558	433	558	475	13	74	0.082	0.06	0.114
Salvador_do_Sul-RS	-51.54	-29.46	0.36	0.901513	1798	913	146	480	512	416	512	238	5	9	0.086	0.055	0.111
Sananduva-RS	-51.8	-27.96	2.39	0.928236	4762	3095	681	1402	1576	1423	1576	1376	28	24	0.079	0.052	0.113
Santa_Bárbara_do_Sul-RS	-53.28	-28.37	2.29	0.956412	1569	629	1775	457	561	450	561	420	4908	17	0.082	0.057	0.113
Santa_Cecília_do_Sul-RS	-51.9	-28.18	1.34	0.923105	1352	662	304	352	480	391	480	409	0	1	0.08	0.053	0.113
Santa_Clara_do_Sul-RS	-52.13	-29.45	1.81	0.941887	482	121	219	167	206	202	206	32	53	6	0.086	0.057	0.111
Santa_Cruz_do_Sul-RS	-52.41	-29.65	1.8	0.941184	9473	12009	581	3236	3260	2631	3260	2911	1674	176	0.087	0.058	0.111
Santa_Margarida_do_Sul-RS	-54.1	-30.37	1.09	0.898745	1096	239	688	349	426	361	426	81	8308	39	0.091	0.062	0.109
Santa_Maria-RS	-53.82	-29.78	2.18	0.943677	7086	3822	2531	2118	2339	2029	2339	997	10285	785	0.088	0.062	0.11
Santana_da_Boa_Vista-RS	-53.18	-30.82	1.8	0.899765	3734	2096	773	973	1633	1463	1633	85	267	85	0.092	0.062	0.108
Sant'Ana_do_Livramento-RS	-55.56	-30.74	1.54	0.893021	7402	1400	2983	2057	2614	2388	2614	195	9325	193	0.091	0.065	0.108
Santa_Rosa-RS	-54.5	-27.86	1.66	0.913011	5295	4294	709	1713	1976	1671	1976	1552	74	45	0.08	0.059	0.114
Santa_Tereza-RS	-51.71	-29.16	0.92	0.92107	1318	244	18	335	363	313	363	263	0	2	0.085	0.054	0.112
Santa_Vitória_do_Palmar-RS	-53.01	-33.16	0.6	0.218651	3531	468	2727	510	805	625	805	118	60817	158	0.097	0.072	0.101
Santiago-RS	-54.8	-29.13	1.55	0.930878	4624	2140	1157	1467	1736	1623	1736	776	185	36	0.086	0.062	0.112
Santo_Ângelo-RS	-54.3	-28.25	1.67	0.961852	5350	3866	1355	1789	1902	1608	1902	1232	622	77	0.082	0.059	0.113
Santo_Antônio_da_Patrulha-RS	-50.56	-29.87	1.03	0.515103	7024	2141	1272	3050	3284	2682	3284	382	9287	129	0.087	0.054	0.111
Santo_Antônio_das_Missões-RS	-55.43	-28.49	1.24	0.900953	3841	820	1381	1134	1299	1179	1299	334	3373	73	0.083	0.064	0.112
Santo_Antônio_do_Palma-RS	-52.01	-28.5	2.04	0.940817	1277	943	203	404	422	363	422	230	2	3	0.082	0.053	0.113
Santo_Antônio_do_Planalto-RS	-52.68	-28.37	2.08	0.95482	851	498	604	239	328	280	328	298	0	1	0.082	0.055	0.113
Santo_Augusto-RS	-53.76	-27.9	1.95	0.95772	2537	1205	979	629	835	664	835	695	2612	53	0.08	0.058	0.113
Santo_Cristo-RS	-54.71	-27.8	1.52	0.888437	5697	6159	372	1925	2203	1806	2203	1611	39	133	0.081	0.059	0.114
Santo_Expedito_do_Sul-RS	-51.66	-27.92	2.24	0.933368	1722	1561	170	579	628	536	628	571	10	7	0.079	0.05	0.114
São_Borja-RS	-55.8	-28.75	1.23	0.934562	3840	661	4209	1064	1129	1025	1129	430	44565	266	0.085	0.063	0.113
São_Domingos_do_Sul-RS	-51.87	-28.54	2.24	0.924801	904	520	75	259	288	259	288	201	4	4	0.082	0.053	0.113
São_Francisco_de_Assis-RS	-55.13	-29.45	1.64	0.908892	5946	3430	1398	2007	2518	2137	2518	1059	3150	73	0.087	0.064	0.111
São_Francisco_de_Paula-RS	-50.56	-29.2	0.09	0.832165	3697	762	1413	1092	1313	1231	1313	257	1041	88	0.085	0.05	0.112
São_Gabriel-RS	-54.36	-30.31	1.58	0.914639	5320	1192	4551	1425	1705	1390	1705	399	33146	322	0.09	0.063	0.109
São_Jerônimo-RS	-51.91	-30.29	1.03	0.86565	3855	1189	731	1271	1469	1279	1469	684	1382	27	0.09	0.059	0.109
São_João_da_Urtiga-RS	-51.83	-27.8	2.14	0.933368	2747	178	53	445	609	235	609	161	36	20	0.078	0.051	0.114
São_João_do_Polêsine-RS	-53.47	-29.65	1.86	0.944471	669	745	241	234	266	228	266	183	1475	99	0.088	0.06	0.111
São_Jorge-RS	-51.72	-28.5	2.23	0.924801	1303	923	137	360	396	363	396	340	51	28	0.082	0.052	0.113
São_José_das_Missões-RS	-53.13	-27.79	1.81	0.96795	1927	687	73	590	770	484	770	582	0	0	0.079	0.056	0.113
São_José_do_Herval-RS	-52.27	-29.07	1.8	0.941887	1168	358	73	376	433	373	433	301	0	0	0.084	0.057	0.111
São_José_do_Hortêncio-RS	-51.26	-29.54	0.06	0.876696	537	452	42	203	204	137	204	115	211	60	0.087	0.054	0.111
São_José_do_Inhacorá-RS	-54.12	-27.74	1.3	0.937585	1084	1652	39	399	489	364	489	220	3	7	0.08	0.058	0.114
São_José_do_Ouro-RS	-51.56	-27.77	2.19	0.90451	2642	1255	506	849	903	751	903	717	22	9	0.078	0.049	0.114
São_José_dos_Ausentes-RS	-49.96	-28.65	0.03	0.664848	1803	240	531	347	560	524	560	114	11	3	0.081	0.046	0.113
São_José_do_Sul-RS	-51.48	-29.55	0.68	0.901513	886	625	63	340	401	289	401	143	6	5	0.087	0.055	0.111
São_Leopoldo-RS	-51.14	-29.76	0.29	0.886983	184	105	107	82	90	78	90	6	14	9	0.087	0.055	0.111
São_Lourenço_do_Sul-RS	-52.12	-31.23	1.5	0.757642	14315	15676	3003	3953	4327	4135	4327	3194	8792	177	0.093	0.063	0.107
São_Luiz_Gonzaga-RS	-54.89	-28.42	1.56	0.954206	3418	1472	1750	965	1174	1017	1174	733	3592	23	0.083	0.061	0.113
São_Martinho-RS	-53.95	-27.73	1.89	0.945706	2657	2019	220	696	967	809	967	811	45	54	0.079	0.058	0.114
São_Martinho_da_Serra-RS	-53.89	-29.47	2.27	0.944804	2318	753	437	690	877	771	877	316	147	15	0.088	0.061	0.111
São_Miguel_das_Missões-RS	-54.52	-28.67	1.56	0.955474	3514	1166	1503	1113	1225	959	1225	560	1011	14	0.084	0.061	0.112
São_Nicolau-RS	-55.25	-28.2	1.33	0.958915	2232	1033	603	665	914	698	914	382	345	14	0.082	0.062	0.113
São_Paulo_das_Missões-RS	-54.98	-27.99	1.36	0.937119	3661	4617	317	1241	1353	1111	1353	979	52	253	0.082	0.06	0.114
São_Pedro_da_Serra-RS	-51.51	-29.42	0.06	0.89374	739	367	131	255	278	219	278	89	10	9	0.086	0.055	0.111
São_Pedro_das_Missões-RS	-53.24	-27.78	1.11	0.96795	1532	578	273	478	646	387	646	376	0	1	0.079	0.056	0.114
São_Pedro_do_Butiá-RS	-54.89	-28.12	1.59	0.959858	1572	947	197	443	543	456	543	415	52	11	0.082	0.061	0.113
São_Pedro_do_Sul-RS	-54.24	-29.61	1.71	0.938074	4444	3063	1087	1563	1762	1557	1762	750	5589	269	0.088	0.062	0.111
São_Sebastião_do_Caí-RS	-51.34	-29.59	0.06	0.886983	1460	651	150	590	632	571	632	166	342	128	0.087	0.054	0.112
São_Sepé-RS	-53.62	-30.18	1.71	0.926658	5160	2100	2895	1624	2086	1802	2086	672	18690	418	0.09	0.062	0.109
São_Valentim-RS	-52.56	-27.55	1.78	0.972263	1835	737	58	566	644	622	644	562	5	4	0.078	0.053	0.114
São_Valentim_do_Sul-RS	-51.76	-29.06	2.01	0.923784	1001	515	32	338	356	310	356	290	4	3	0.084	0.055	0.111
São_Valério_do_Sul-RS	-53.91	-27.82	1.81	0.953828	938	671	138	282	398	315	398	332	4	4	0.08	0.058	0.114
São_Vendelino-RS	-51.37	-29.38	0.12	0.86641	264	141	0	87	91	55	91	27	0	2	0.086	0.054	0.111
São_Vicente_do_Sul-RS	-54.75	-29.71	1.54	0.919025	2830	710	1659	818	1132	721	1132	285	9956	188	0.088	0.063	0.111
Sarandi-RS	-52.9	-27.94	2.1	0.964949	3218	2539	598	855	959	864	959	853	175	9	0.08	0.055	0.113
Seberi-RS	-53.36	-27.5	1.84	0.9696	3971	3898	489	1398	1455	1286	1455	1142	127	19	0.078	0.055	0.114
Sede_Nova-RS	-53.95	-27.64	1.92	0.945706	1362	1029	340	418	516	421	516	390	144	29	0.079	0.058	0.113
Segredo-RS	-52.93	-29.31	1.9	0.948963	4236	4091	228	1171	1209	1010	1209	1100	13	4	0.086	0.059	0.111
Selbach-RS	-52.98	-28.67	2.19	0.954521	1710	2510	307	468	620	513	620	563	29	6	0.083	0.057	0.112
Senador_Salgado_Filho-RS	-54.54	-28.03	1.32	0.936933	2038	1553	177	515	766	538	766	677	3	4	0.081	0.06	0.113
Sentinela_do_Sul-RS	-51.61	-30.63	0.28	0.764082	1786	913	683	613	626	550	626	394	2616	157	0.092	0.059	0.109
Serafina_Corrêa-RS	-51.93	-28.7	2.16	0.940253	1806	1074	128	545	584	495	584	518	34	9	0.083	0.054	0.112
Sério-RS	-52.24	-29.4	1.52	0.941887	1787	1889	120	565	614	539	614	490	0	0	0.086	0.057	0.111
Sertão-RS	-52.31	-28.01	2.33	0.964426	2667	2170	795	770	1001	825	1001	902	3	3	0.079	0.054	0.113
Sertão_Santana-RS	-51.63	-30.47	0.15	0.821545	2925	2112	266	951	979	824	979	699	1374	117	0.091	0.059	0.109
Sete_de_Setembro-RS	-54.46	-28.15	1.18	0.960855	1508	997	46	463	535	330	535	399	1	4	0.082	0.059	0.114
Severiano_de_Almeida-RS	-52.11	-27.42	1.47	0.970718	2237	3071	247	702	855	759	855	720	3	4	0.076	0.051	0.114
Silveira_Martins-RS	-53.57	-29.63	2.47	0.944471	728	879	81	350	388	300	388	257	57	14	0.087	0.062	0.11
Sinimbu-RS	-52.57	-29.44	0.65	0.943172	5194	7053	264	1794	1858	1575	1858	1681	0	2	0.087	0.057	0.112
Sobradinho-RS	-53.03	-29.4	2.07	0.948963	2320	2607	155	663	695	582	695	583	19	15	0.087	0.059	0.111
Soledade-RS	-52.54	-28.84	1.86	0.950982	4334	1198	1406	1313	1420	1260	1420	992	12	11	0.084	0.056	0.112
Tabaí-RS	-51.73	-29.67	0.45	0.93159	1510	168	39	569	942	712	942	178	0	1	0.087	0.056	0.111
Tapejara-RS	-52.01	-28.06	2.28	0.946819	2308	1973	332	648	809	685	809	737	11	7	0.079	0.053	0.113
Tapera-RS	-52.86	-28.66	2.28	0.9589	1442	1621	526	430	554	463	554	505	14	6	0.083	0.057	0.112
Tapes-RS	-51.44	-30.66	0.92	0.78701	1099	199	552	270	298	289	298	43	21777	127	0.091	0.06	0.108
Taquari-RS	-51.83	-29.74	0.64	0.93159	3277	1741	579	1126	1481	1048	1481	249	2074	45	0.088	0.056	0.111
Taquaruçu_do_Sul-RS	-53.49	-27.41	1.56	0.936227	1508	1354	54	449	477	412	477	404	64	5	0.077	0.056	0.114
Tenente_Portela-RS	-53.76	-27.37	1.61	0.901205	3830	3344	256	1144	1483	1197	1483	993	16	19	0.077	0.057	0.114
Teutônia-RS	-51.78	-29.47	1.77	0.92633	2678	2506	245	977	1027	846	1027	608	27	17	0.086	0.056	0.111
Tio_Hugo-RS	-52.6	-28.58	1.29	0.9589	1160	662	284	327	338	301	338	290	0	2	0.083	0.055	0.113
Tiradentes_do_Sul-RS	-54.12	-27.37	1.24	0.840032	4451	3343	131	1348	1669	1534	1669	1146	2	3	0.078	0.057	0.115
Toropi-RS	-54.3	-29.47	1.37	0.944796	2398	2441	201	786	932	829	932	649	281	16	0.087	0.063	0.11
Travesseiro-RS	-52.09	-29.28	2.08	0.941887	1493	1721	33	490	500	387	500	361	0	0	0.086	0.056	0.111
Três_Arroios-RS	-52.18	-27.49	1.8	0.970931	1969	1996	263	585	744	670	744	614	49	33	0.076	0.052	0.114
Três_Coroas-RS	-50.77	-29.48	0.53	0.807274	1093	608	136	474	553	494	553	190	21	19	0.086	0.052	0.112
Três_de_Maio-RS	-54.27	-27.73	1.81	0.937585	4761	4509	444	1396	2077	1708	2077	1830	46	144	0.08	0.058	0.114
Três_Palmeiras-RS	-52.84	-27.62	1.99	0.972078	1857	1639	202	584	735	599	735	597	4	8	0.078	0.054	0.114
Três_Passos-RS	-53.93	-27.44	1.62	0.898355	4912	4931	247	1594	1793	1552	1793	1301	32	76	0.078	0.057	0.114
Trindade_do_Sul-RS	-52.9	-27.53	1.96	0.971211	1936	427	239	727	772	707	772	616	571	5	0.078	0.054	0.114
Triunfo-RS	-51.57	-29.84	0.98	0.909286	3876	1467	722	1372	1577	1445	1577	381	2053	39	0.088	0.056	0.111
Tucunduva-RS	-54.43	-27.64	1.72	0.913011	2081	2141	187	537	867	639	867	764	22	4	0.079	0.059	0.114
Tunas-RS	-52.89	-29.11	1.73	0.948963	2529	2911	327	780	900	824	900	794	9	5	0.086	0.057	0.112
Tupanci_do_Sul-RS	-51.54	-27.93	2.06	0.90451	1160	657	170	343	465	433	465	368	0	0	0.078	0.051	0.113
Tupanciretã-RS	-54	-29.02	2.02	0.951524	4235	1022	2706	1241	1336	1241	1336	894	4535	32	0.085	0.061	0.111
Tupandi-RS	-51.43	-29.47	0.99	0.876696	1071	515	39	442	482	338	482	149	0	1	0.086	0.055	0.111
Tuparendi-RS	-54.55	-27.71	1.64	0.913011	3956	3340	254	1058	1584	1204	1584	1372	22	18	0.08	0.059	0.114
Turuçu-RS	-52.16	-31.48	1.57	0.66738	1663	1880	438	437	441	411	441	355	1152	85	0.094	0.064	0.106
Ubiretama-RS	-54.65	-28.04	0.95	0.924148	2018	1842	37	563	710	571	710	514	0	1	0.082	0.059	0.114
União_da_Serra-RS	-52.02	-28.77	1.72	0.940253	1260	1614	348	400	493	453	493	404	11	3	0.084	0.054	0.112
Unistalda-RS	-55.16	-29.07	1.23	0.92982	1264	305	357	337	498	369	498	56	41	3	0.086	0.063	0.112
Uruguaiana-RS	-56.73	-29.84	0.85	0.83226	3405	253	3282	701	758	692	758	247	60180	266	0.089	0.064	0.111
Vacaria-RS	-50.92	-28.37	2.13	0.835692	6637	568	1820	800	1035	966	1035	320	586	29	0.081	0.049	0.113
Vale_do_Sol-RS	-52.69	-29.58	1.86	0.946433	6087	7125	642	1876	1893	1487	1893	1771	832	49	0.088	0.058	0.111
Vale_Verde-RS	-52.11	-29.83	1.59	0.937935	1541	1318	488	590	628	367	628	379	2003	33	0.088	0.058	0.11
Vanini-RS	-51.83	-28.49	2.24	0.924801	582	336	6	239	295	267	295	257	0	0	0.081	0.054	0.112
Venâncio_Aires-RS	-52.2	-29.58	1.68	0.937137	14731	18245	1493	4979	5046	4263	5046	4430	1048	61	0.087	0.057	0.111
Vera_Cruz-RS	-52.54	-29.71	1.21	0.940832	6215	6193	414	1812	1845	1147	1845	1645	1194	34	0.088	0.058	0.111
Veranópolis-RS	-51.55	-28.96	1.74	0.901584	1979	1358	747	694	753	639	753	497	67	40	0.084	0.053	0.112
Vespasiano_Correa-RS	-51.86	-29.07	1.83	0.92107	1492	1684	246	447	467	434	467	419	31	5	0.085	0.054	0.112
Viadutos-RS	-51.99	-27.57	1.88	0.956397	2723	1634	185	915	1039	986	1039	862	6	8	0.077	0.051	0.114
Viamão-RS	-50.87	-30.17	0.54	0.622193	7308	1769	2429	2489	2573	2078	2573	278	18854	487	0.089	0.056	0.11
Vicente_Dutra-RS	-53.39	-27.17	1.64	0.936227	3116	3392	200	939	1089	893	1089	865	0	2	0.076	0.056	0.114
Victor_Graeff-RS	-52.69	-28.55	2.29	0.95686	1553	1507	777	497	579	496	579	489	3	3	0.083	0.055	0.113
Vila_Flores-RS	-51.55	-28.86	1.41	0.909428	954	403	426	310	313	257	313	174	39	16	0.084	0.052	0.113
Vila_Lângaro-RS	-52.14	-28.13	1.87	0.95966	1663	977	336	479	490	420	490	445	2	4	0.08	0.053	0.113
Vila_Maria-RS	-52.15	-28.56	2.19	0.956834	1582	1802	264	509	562	524	562	530	13	5	0.082	0.054	0.113
Vila_Nova_do_Sul-RS	-53.88	-30.35	1.48	0.912701	1928	492	481	649	836	714	836	93	379	38	0.09	0.062	0.109
Vista_Alegre-RS	-53.51	-27.32	1.55	0.936227	1350	1366	172	432	501	463	501	411	0	1	0.077	0.056	0.114
Vista_Alegre_do_Prata-RS	-51.78	-28.82	1.88	0.926497	1164	1162	126	316	365	332	365	307	28	31	0.083	0.054	0.112
Vista_Gaúcha-RS	-53.7	-27.27	1.8	0.901205	1633	1703	138	500	594	481	594	450	0	1	0.077	0.056	0.115
Vitória_das_Missões-RS	-54.46	-28.38	1.35	0.960855	2552	1563	271	830	1097	787	1097	599	17	5	0.083	0.06	0.113
Westfalia-RS	-51.74	-29.41	0.79	0.92107	1251	993	69	380	382	337	382	303	6	3	0.087	0.054	0.112
Abdon_Batista-SC	-51.06	-27.58	2.01	0.851525	1867	630	142	603	726	589	726	574	6	8	0.076	0.046	0.114
Abelardo_Luz-SC	-52.26	-26.56	2.55	0.974944	5480	1480	1126	1869	2068	1753	2068	1562	5	19	0.072	0.047	0.115
Agrolândia-SC	-49.82	-27.45	0.38	0.650079	1728	1297	194	578	645	632	645	529	203	42	0.074	0.039	0.115
Agronômica-SC	-49.72	-27.33	0.66	0.659883	2162	1140	81	657	665	604	665	585	499	64	0.073	0.038	0.115
Água_Doce-SC	-51.61	-26.76	2.2	0.917092	2760	1154	790	630	753	712	753	364	186	15	0.072	0.045	0.114
Águas_de_Chapecó-SC	-52.96	-27.05	1.85	0.973509	2242	2300	164	795	822	791	822	716	8	8	0.075	0.054	0.114
Águas_Frias-SC	-52.85	-26.85	1.48	0.975712	1458	1425	33	427	434	416	434	289	0	0	0.074	0.052	0.114
Alfredo_Wagner-SC	-49.33	-27.71	0.21	0.442128	6729	2971	559	1768	2018	1594	2018	1635	475	420	0.075	0.038	0.115
Alto_Bela_Vista-SC	-51.93	-27.42	1.13	0.951481	1010	1215	48	343	394	368	394	198	0	1	0.076	0.05	0.114
Anchieta-SC	-53.33	-26.53	2.35	0.975566	2482	2249	266	864	935	885	935	712	0	2	0.072	0.054	0.114
Anita_Garibaldi-SC	-51.08	-27.73	1.02	0.875652	3124	421	309	1178	1397	1257	1397	303	9	10	0.077	0.047	0.114
Arabutã-SC	-52.18	-27.14	0.46	0.970718	2287	1711	61	688	775	722	775	576	0	0	0.075	0.049	0.115
Arroio_Trinta-SC	-51.34	-26.92	0.17	0.87726	764	764	98	279	287	266	287	244	5	7	0.072	0.045	0.114
Arvoredo-SC	-52.44	-27.07	1.34	0.973156	1225	281	39	384	389	376	389	335	0	1	0.075	0.05	0.115
Atalanta-SC	-49.74	-27.44	0.49	0.659883	1832	1498	92	513	541	501	541	451	435	120	0.074	0.038	0.115
Aurora-SC	-49.59	-27.33	0.19	0.578701	2688	2578	156	764	773	725	773	714	1389	318	0.073	0.037	0.115
Bandeirante-SC	-53.65	-26.77	1.43	0.95295	1692	1617	165	523	540	524	540	468	5	4	0.074	0.056	0.115
Barra_Bonita-SC	-53.42	-26.67	1.49	0.97515	1520	959	29	409	426	412	426	262	0	0	0.073	0.055	0.114
Bela_Vista_do_Toldo-SC	-50.49	-26.42	2.28	0.819279	2867	1317	215	976	982	876	982	849	30	3	0.069	0.036	0.116
Belmonte-SC	-53.62	-26.86	1.85	0.95295	1166	776	110	355	393	351	393	326	0	0	0.075	0.055	0.115
Bocaina_do_Sul-SC	-49.91	-27.76	0.59	0.680794	1399	128	167	457	510	469	510	63	0	2	0.075	0.042	0.114
Bom_Jesus-SC	-52.39	-26.74	2.12	0.975185	622	94	128	183	187	175	187	82	8	3	0.072	0.05	0.114
Bom_Jesus_do_Oeste-SC	-53.1	-26.68	1.48	0.97515	954	1085	35	373	377	357	377	321	0	0	0.073	0.053	0.114
Bom_Retiro-SC	-49.56	-27.79	1.18	0.640275	2800	676	719	538	625	592	625	317	181	55	0.076	0.039	0.115
Braço_do_Trombudo-SC	-49.9	-27.37	0.64	0.659883	633	365	65	225	228	221	228	175	37	10	0.073	0.04	0.114
Brunópolis-SC	-50.85	-27.35	1.83	0.817805	780	384	314	379	396	381	396	324	81	5	0.075	0.043	0.115
Caçador-SC	-51.09	-26.76	0.42	0.87726	4373	2037	869	1144	1372	1270	1372	790	1230	378	0.071	0.042	0.115
Caibi-SC	-53.26	-27.02	1.97	0.9732	2486	2997	138	705	759	713	759	683	0	1	0.075	0.055	0.114
Calmon-SC	-51.01	-26.62	0.66	0.862012	878	75	143	263	308	254	308	31	0	1	0.071	0.04	0.116
Campo_Alegre-SC	-49.22	-26.12	2.4	0.639633	1770	1529	400	684	746	690	746	426	56	14	0.065	0.029	0.116
Campo_Belo_do_Sul-SC	-50.77	-27.85	2.32	0.827398	2941	84	290	774	925	882	925	176	14	4	0.077	0.046	0.114
Campo_Erê-SC	-53.13	-26.45	2.55	0.975615	2656	1223	706	670	767	691	767	522	8	3	0.072	0.052	0.115
Campos_Novos-SC	-51.24	-27.41	2.31	0.85866	4652	1633	1867	1335	1447	1335	1447	954	390	22	0.075	0.046	0.114
Canoinhas-SC	-50.53	-26.25	2.68	0.831659	6612	2917	1281	1967	2044	1969	2044	1675	206	43	0.068	0.036	0.116
Capão_Alto-SC	-50.61	-28.06	1.98	0.783416	1376	66	492	440	505	485	505	77	0	0	0.078	0.047	0.113
Capinzal-SC	-51.63	-27.41	2.45	0.941863	1594	394	270	451	486	437	486	260	0	1	0.076	0.048	0.114
Catanduvas-SC	-51.7	-27.05	1.77	0.933725	567	241	83	189	192	171	192	70	7	8	0.074	0.046	0.115
Caxambu_do_Sul-SC	-52.92	-27.15	2.1	0.972407	1925	1057	85	650	728	645	728	556	34	10	0.076	0.053	0.115
Celso_Ramos-SC	-51.31	-27.65	1.73	0.875652	1587	394	86	436	671	621	671	218	21	13	0.076	0.049	0.113
Cerro_Negro-SC	-50.93	-27.78	2.27	0.851525	2264	335	100	675	719	686	719	349	0	2	0.077	0.046	0.114
Chapadão_do_Lageado-SC	-49.56	-27.58	0.32	0.541201	1719	1010	98	535	549	488	549	520	247	96	0.075	0.038	0.115
Chapecó-SC	-52.65	-27.12	2.09	0.973565	5943	2111	870	1812	1907	1669	1907	794	125	48	0.075	0.052	0.115
Concórdia-SC	-52.01	-27.24	1.14	0.970718	9190	6934	997	2969	3093	2791	3093	2330	58	37	0.075	0.049	0.115
Cordilheira_Alta-SC	-52.64	-26.98	1.87	0.974639	1028	584	66	449	452	395	452	176	0	1	0.074	0.052	0.114
Coronel_Freitas-SC	-52.73	-26.88	1.56	0.975712	3531	2489	281	1050	1129	1017	1129	724	4	3	0.074	0.052	0.114
Coronel_Martins-SC	-52.67	-26.53	2.29	0.975712	1700	1306	155	461	520	466	520	457	0	0	0.072	0.049	0.115
Correia_Pinto-SC	-50.38	-27.6	0.94	0.777909	1557	157	195	551	616	549	616	130	39	11	0.075	0.043	0.114
Cunha_Porã-SC	-53.19	-26.88	2.19	0.97515	3181	4572	406	1061	1111	1068	1111	1021	8	10	0.074	0.054	0.115
Cunhataí-SC	-53.1	-26.97	1.37	0.9732	1039	1545	50	371	402	376	402	295	0	2	0.075	0.054	0.114
Curitibanos-SC	-50.62	-27.29	1.95	0.817805	3409	844	1101	840	1080	988	1080	579	1037	91	0.074	0.042	0.115
Descanso-SC	-53.48	-26.86	1.9	0.96405	3460	5157	376	1087	1148	1071	1148	1027	18	14	0.074	0.056	0.114
Dionísio_Cerqueira-SC	-53.53	-26.33	2.17	0.97313	3914	2721	407	1269	1354	1272	1354	976	12	14	0.072	0.053	0.115
Dona_Emma-SC	-49.78	-26.99	0.09	0.686569	1181	312	219	404	406	347	406	300	30	6	0.071	0.036	0.116
Doutor_Pedrinho-SC	-49.55	-26.7	0.88	0.634759	702	566	304	317	398	356	398	168	694	98	0.069	0.033	0.116
Entre_Rios-SC	-52.58	-26.74	1.69	0.975712	2847	467	286	986	1109	689	1109	15	145	41	0.073	0.05	0.114
Erval_Velho-SC	-51.42	-27.28	2.17	0.904509	1013	898	242	364	372	361	372	299	0	1	0.074	0.047	0.114
Faxinal_dos_Guedes-SC	-52.24	-26.85	2.52	0.975185	2008	762	489	443	498	463	498	396	161	3	0.073	0.049	0.114
Flor_do_Sertão-SC	-53.34	-26.76	1.66	0.97515	856	666	101	294	301	270	301	263	13	4	0.074	0.054	0.115
Formosa_do_Sul-SC	-52.79	-26.63	1.95	0.975712	1252	663	28	360	403	390	403	249	0	2	0.073	0.05	0.115
Fraiburgo-SC	-50.87	-27.04	0.28	0.842669	5929	1124	762	735	757	713	757	503	1098	71	0.073	0.042	0.115
Frei_Rogério-SC	-50.77	-27.19	1.72	0.817805	1303	857	283	331	361	343	361	327	459	147	0.073	0.043	0.114
Galvão-SC	-52.67	-26.45	2.3	0.975712	1071	644	135	297	302	299	302	246	0	0	0.072	0.049	0.115
Garopaba-SC	-48.66	-28.05	0.06	0.19811	326	44	34	121	131	98	131	3	178	5	0.076	0.037	0.115
Guaraciaba-SC	-53.57	-26.58	2.14	0.966126	4701	6424	290	1405	1500	1391	1500	1192	3	4	0.073	0.055	0.115
Guarujá_do_Sul-SC	-53.48	-26.4	2.43	0.97313	1749	1578	261	494	558	487	558	403	16	23	0.072	0.053	0.115
Guatambú-SC	-52.78	-27.12	2.12	0.973565	1740	1061	294	521	531	498	531	321	37	11	0.075	0.053	0.114
Herval_d'Oeste-SC	-51.41	-27.2	1.22	0.904509	1256	1068	92	512	532	506	532	386	0	2	0.074	0.046	0.114
Ibiam-SC	-51.22	-27.21	0.84	0.85866	946	468	144	327	359	318	359	303	4	6	0.075	0.044	0.115
Ibicaré-SC	-51.37	-27.09	1.82	0.85866	1475	1076	148	496	554	490	554	354	0	2	0.073	0.046	0.114
Ibirama-SC	-49.53	-27.02	0.12	0.60673	942	726	86	319	339	325	339	237	201	35	0.071	0.035	0.116
Imbuia-SC	-49.41	-27.5	0.54	0.469824	2769	1588	75	686	690	661	690	652	656	180	0.074	0.037	0.115
Ipira-SC	-51.8	-27.37	1.34	0.950357	18815	163	159	2406	6860	2402	6860	153	32	32	0.076	0.049	0.114
Iporã_do_Oeste-SC	-53.49	-27	1.44	0.950139	3816	4255	241	1008	1032	982	1032	873	5	29	0.075	0.056	0.114
Ipuaçu-SC	-52.48	-26.68	2.34	0.975449	1291	1076	357	418	543	505	543	413	0	1	0.072	0.049	0.115
Ipumirim-SC	-52.15	-27.04	1.54	0.972951	2560	2061	99	873	954	838	954	574	0	0	0.074	0.049	0.114
Iraceminha-SC	-53.32	-26.84	1.87	0.97515	2071	3026	151	756	782	744	782	694	2	3	0.074	0.055	0.114
Irani-SC	-51.92	-27.03	2.07	0.953338	1920	1971	390	617	671	634	671	520	0	1	0.074	0.047	0.115
Irati-SC	-52.89	-26.63	1.92	0.975712	911	1016	39	353	377	305	377	309	0	0	0.072	0.052	0.114
Irineópolis-SC	-50.76	-26.36	2.91	0.836758	5454	2763	833	1362	1429	1239	1429	1155	6	7	0.068	0.039	0.115
Itá-SC	-52.33	-27.24	0.84	0.970718	2180	980	149	643	672	619	672	442	11	5	0.076	0.051	0.114
Itaiópolis-SC	-49.89	-26.47	2.61	0.713255	7239	3250	1030	2172	2578	2355	2578	1976	60	15	0.068	0.034	0.116
Itapiranga-SC	-53.71	-27.11	1.6	0.901205	4599	3386	401	1441	1455	1308	1455	988	36	235	0.076	0.057	0.114
Ituporanga-SC	-49.54	-27.45	1.64	0.559951	6218	4049	611	1545	1578	1401	1578	1464	2879	605	0.073	0.038	0.115
Jaborá-SC	-51.77	-27.14	1.12	0.950357	1721	1176	211	523	566	543	566	485	3	3	0.074	0.048	0.114
Jaraguá_do_Sul-SC	-49.16	-26.48	0.12	0.597947	2650	1335	258	916	949	889	949	458	747	138	0.067	0.03	0.117
Jardinópolis-SC	-52.87	-26.72	1.42	0.975712	926	506	30	240	254	240	254	104	0	0	0.073	0.051	0.115
Joaçaba-SC	-51.59	-27.15	1.59	0.904509	1479	1404	288	517	546	511	546	406	20	8	0.074	0.047	0.114
Jupiá-SC	-52.72	-26.39	1.89	0.975712	1223	1028	128	341	384	367	384	303	1	4	0.071	0.049	0.115
Lacerdópolis-SC	-51.59	-27.25	1.36	0.950357	846	549	22	235	235	184	235	149	0	0	0.075	0.047	0.114
Lages-SC	-50.34	-28.02	2.35	0.735286	2479	533	1131	799	889	860	889	197	120	21	0.077	0.046	0.113
Lajeado_Grande-SC	-52.55	-26.85	2.31	0.975449	636	340	80	180	187	184	187	147	30	34	0.074	0.05	0.115
Lebon_Régis-SC	-50.7	-26.86	0.46	0.816952	2226	940	506	662	713	673	713	361	670	67	0.072	0.04	0.115
Leoberto_Leal-SC	-49.26	-27.47	0.21	0.469824	2576	528	57	708	713	621	713	691	135	54	0.073	0.037	0.115
Lindóia_do_Sul-SC	-52.05	-27.03	1.24	0.953338	2081	1357	175	660	696	670	696	510	0	1	0.074	0.048	0.115
Luzerna-SC	-51.51	-27.09	0.7	0.904509	808	289	49	369	375	349	375	268	2	4	0.074	0.046	0.114
Macieira-SC	-51.35	-26.8	0.21	0.87726	805	351	76	274	294	285	294	229	105	65	0.072	0.043	0.115
Mafra-SC	-49.89	-26.2	2.83	0.780235	4944	3025	1448	1590	1639	1551	1639	1413	558	24	0.066	0.033	0.116
Major_Vieira-SC	-50.36	-26.48	2.74	0.811702	2313	1198	330	805	830	803	830	692	15	3	0.069	0.036	0.116
Maravilha-SC	-53.2	-26.76	2.13	0.97515	3081	2069	224	979	1003	887	1003	839	9	9	0.074	0.053	0.115
Marema-SC	-52.63	-26.81	2.13	0.975712	1254	1272	80	367	376	349	376	289	0	2	0.074	0.05	0.115
Matos_Costa-SC	-51.14	-26.48	0.64	0.868614	542	167	108	193	244	226	244	46	0	2	0.07	0.041	0.115
Mirim_Doce-SC	-50.17	-27.19	0.18	0.702501	1163	583	161	320	354	337	354	267	1444	134	0.073	0.039	0.115
Modelo-SC	-53.05	-26.78	1.93	0.975431	1129	820	73	366	389	377	389	295	7	4	0.074	0.052	0.115
Mondaí-SC	-53.45	-27.1	1.7	0.936227	3138	4071	161	1019	1077	1035	1077	789	24	16	0.076	0.056	0.114
Monte_Carlo-SC	-50.93	-27.19	2.32	0.838233	556	258	122	160	165	155	165	136	0	0	0.074	0.043	0.115
Monte_Castelo-SC	-50.29	-26.66	2.48	0.782138	1976	390	205	681	763	683	763	333	69	4	0.069	0.038	0.115
Nova_Erechim-SC	-52.91	-26.91	1.69	0.975712	1092	811	47	322	329	314	329	278	5	3	0.074	0.053	0.114
Nova_Itaberaba-SC	-52.83	-26.96	1.52	0.974639	2180	1927	150	731	749	657	749	646	1	8	0.074	0.053	0.114
Novo_Horizonte-SC	-52.8	-26.49	1.4	0.975712	2054	1037	102	537	629	594	629	425	10	63	0.072	0.05	0.115
Otacílio_Costa-SC	-49.97	-27.52	1.89	0.691647	915	108	264	318	341	328	341	121	3	3	0.074	0.041	0.114
Ouro-SC	-51.68	-27.28	2.01	0.950357	2406	2015	573	689	693	668	693	536	2	4	0.075	0.048	0.114
Ouro_Verde-SC	-52.28	-26.71	2.5	0.975185	1098	744	377	339	378	351	378	296	0	0	0.072	0.049	0.114
Paial-SC	-52.49	-27.21	0.55	0.972141	940	876	88	343	351	317	351	56	4	3	0.075	0.052	0.114
Palma_Sola-SC	-53.31	-26.37	2.57	0.975566	2758	2207	402	748	839	725	839	546	2	6	0.072	0.052	0.115
Palmeira-SC	-50.16	-27.56	0.92	0.733216	863	70	38	290	318	311	318	114	0	0	0.075	0.041	0.115
Palmitos-SC	-53.18	-27.09	1.92	0.9732	6216	5071	625	1946	2148	1871	2148	1442	21	31	0.076	0.054	0.115
Papanduva-SC	-50.17	-26.5	2.77	0.811702	4046	1534	542	1272	1335	1257	1335	1093	191	15	0.069	0.035	0.116
Paraíso-SC	-53.68	-26.66	1.79	0.95295	2173	2202	98	714	750	681	750	680	0	0	0.074	0.055	0.115
Passos_Maia-SC	-51.96	-26.71	1.99	0.946139	2500	437	316	531	590	572	590	356	0	0	0.072	0.046	0.115
Peritiba-SC	-51.87	-27.35	1.28	0.950357	1428	1860	94	389	413	387	413	343	11	7	0.076	0.049	0.114
Petrolândia-SC	-49.68	-27.55	0.95	0.650079	3038	1715	172	844	857	780	857	757	453	113	0.074	0.039	0.115
Pinhalzinho-SC	-52.98	-26.83	2	0.975431	2398	3458	278	681	709	670	709	586	3	7	0.074	0.052	0.115
Piratuba-SC	-51.77	-27.46	1.39	0.941863	1589	1044	131	575	605	564	605	408	8	7	0.076	0.049	0.114
Planalto_Alegre-SC	-52.87	-27.05	1.95	0.974639	1536	951	107	398	417	371	417	340	0	1	0.074	0.054	0.114
Ponte_Alta-SC	-50.3	-27.41	2.37	0.733216	999	222	214	388	501	442	501	153	65	4	0.074	0.041	0.115
Ponte_Alta_do_Norte-SC	-50.42	-27.18	0.95	0.781462	278	76	112	74	128	122	128	23	18	4	0.073	0.041	0.114
Ponte_Serrada-SC	-51.93	-26.86	2.13	0.946139	1570	231	324	365	453	428	453	241	7	4	0.073	0.047	0.114
Porto_União-SC	-51.01	-26.38	2.69	0.848512	2808	1126	520	956	1014	964	1014	590	33	37	0.069	0.04	0.115
Pouso_Redondo-SC	-49.98	-27.29	0.94	0.702501	3665	1411	210	1260	1319	1184	1319	868	1974	235	0.073	0.039	0.115
Presidente_Castello_Branco-SC	-51.78	-27.23	0.36	0.950357	1020	621	35	289	336	324	336	255	0	0	0.075	0.048	0.114
Presidente_Getúlio-SC	-49.71	-27.06	0.18	0.686569	2952	2857	196	856	925	894	925	605	79	21	0.071	0.037	0.115
Princesa-SC	-53.61	-26.43	1.78	0.970278	1312	1933	77	461	470	447	470	387	0	1	0.073	0.054	0.115
Quilombo-SC	-52.72	-26.73	1.87	0.975712	3768	1921	301	1228	1318	1233	1318	1054	23	74	0.073	0.051	0.114
Rio_das_Antas-SC	-51.06	-26.91	0.96	0.847106	1512	1282	404	543	565	550	565	446	161	81	0.072	0.043	0.114
Rio_do_Oeste-SC	-49.84	-27.16	0.56	0.659883	3010	1894	186	824	833	802	833	686	1491	201	0.072	0.038	0.115
Rio_Negrinho-SC	-49.6	-26.44	2.01	0.672346	2379	986	771	664	787	713	787	368	52	11	0.068	0.032	0.116
Riqueza-SC	-53.34	-26.98	1.67	0.9732	2945	3120	82	829	872	821	872	746	0	1	0.075	0.055	0.115
Romelândia-SC	-53.32	-26.65	1.46	0.97515	2855	3922	203	972	1014	978	1014	849	0	1	0.074	0.053	0.115
Saltinho-SC	-53.02	-26.59	1.05	0.975431	1895	2409	156	645	686	648	686	495	0	1	0.073	0.051	0.115
Santa_Cecília-SC	-50.45	-26.93	1.12	0.790504	953	75	321	267	326	306	326	35	24	3	0.072	0.039	0.115
Santa_Helena-SC	-53.62	-26.92	1.59	0.95295	1222	1197	86	373	378	361	378	347	0	1	0.075	0.056	0.114
Santa_Terezinha-SC	-50.01	-26.67	2.07	0.747696	6054	1694	381	1941	2070	1948	2070	1669	22	7	0.07	0.035	0.116
Santa_Terezinha_do_Progresso-SC	-53.17	-26.59	1.02	0.97515	2075	1839	94	660	692	628	692	505	0	2	0.073	0.052	0.115
Santiago_do_Sul-SC	-52.7	-26.63	1.88	0.975712	503	36	5	201	207	174	207	100	0	0	0.072	0.051	0.114
São_Bento_do_Sul-SC	-49.35	-26.3	0.44	0.639633	639	515	93	209	225	193	225	110	15	12	0.066	0.03	0.117
São_Bernardino-SC	-52.99	-26.49	2.04	0.975639	1576	2036	195	477	521	494	521	315	10	48	0.072	0.051	0.115
São_Carlos-SC	-53.03	-27.03	1.79	0.973919	2896	3744	181	984	1043	942	1043	632	21	7	0.074	0.055	0.114
São_Cristovão_do_Sul-SC	-50.35	-27.3	1.54	0.74512	439	68	68	130	166	142	166	30	328	12	0.073	0.041	0.115
São_Domingos-SC	-52.56	-26.53	2.52	0.975328	939	430	18	273	307	223	307	187	139	33	0.071	0.05	0.114
São_João_do_Oeste-SC	-53.59	-27.09	1.37	0.901205	2810	1584	81	863	873	854	873	653	4	4	0.075	0.057	0.114
São_José_do_Cedro-SC	-53.53	-26.48	2.11	0.96859	4125	4378	275	1433	1480	1335	1480	1243	4	3	0.072	0.055	0.114
São_José_do_Cerrito-SC	-50.65	-27.6	1.87	0.788838	5255	1291	649	1766	2154	1997	2154	857	37	16	0.076	0.044	0.114
São_Miguel_da_Boa_Vista-SC	-53.24	-26.69	1.4	0.97515	1245	1606	72	425	447	411	447	341	1	9	0.074	0.053	0.115
São_Miguel_do_Oeste-SC	-53.51	-26.73	1.86	0.96405	3127	1920	183	1076	1101	1021	1101	745	31	21	0.074	0.055	0.115
Saudades-SC	-53.04	-26.9	1.48	0.975431	2977	4877	387	1123	1153	1102	1153	855	0	2	0.074	0.054	0.114
Seara-SC	-52.34	-27.15	1.22	0.972141	4310	2729	262	1251	1368	1180	1368	960	4	4	0.075	0.051	0.114
Serra_Alta-SC	-53.03	-26.69	2.03	0.975431	1650	1179	114	416	532	462	532	431	0	2	0.073	0.052	0.115
Sombrio-SC	-49.66	-29.07	0.3	0.31817	2631	1407	227	634	645	587	645	483	1020	53	0.083	0.047	0.113
Sul_Brasil-SC	-52.95	-26.7	1.46	0.975712	1500	1869	98	510	578	560	578	465	96	17	0.073	0.052	0.114
Taió-SC	-50.09	-27.08	0.22	0.725099	4277	2747	365	1211	1260	1214	1260	968	1748	187	0.072	0.038	0.115
Tangará-SC	-51.15	-27.15	1.15	0.838233	2221	2401	358	818	852	781	852	680	13	15	0.073	0.045	0.114
Tigrinhos-SC	-53.16	-26.68	1.99	0.97515	1376	648	76	409	417	336	417	351	0	0	0.073	0.053	0.115
Timbó_Grande-SC	-50.67	-26.62	1.04	0.811949	1292	62	92	485	546	464	546	48	0	2	0.07	0.039	0.115
Três_Barras-SC	-50.26	-26.17	2.81	0.841267	1274	293	506	342	406	369	406	146	124	15	0.067	0.034	0.116
Treze_Tílias-SC	-51.45	-26.96	1.95	0.884337	877	815	239	248	268	256	268	207	0	0	0.073	0.045	0.114
Trombudo_Central-SC	-49.81	-27.31	0.56	0.659883	877	595	86	300	316	294	316	211	172	40	0.073	0.038	0.115
Tunápolis-SC	-53.65	-26.99	1.4	0.927077	1983	2967	144	674	687	648	687	609	2	5	0.075	0.057	0.114
Turvo-SC	-49.7	-28.9	0.31	0.55916	2155	2944	733	673	680	625	680	581	9086	464	0.082	0.046	0.113
União_do_Oeste-SC	-52.86	-26.79	1.5	0.975712	1773	1373	52	478	567	506	567	487	4	4	0.074	0.051	0.115
Vargeão-SC	-52.12	-26.78	2.29	0.975185	1153	560	305	316	330	328	330	258	22	3	0.073	0.047	0.115
Vargem-SC	-50.95	-27.47	2.1	0.844879	1895	654	235	575	694	591	694	453	0	0	0.075	0.045	0.114
Vargem_Bonita-SC	-51.76	-26.95	2.23	0.933725	807	286	66	224	224	216	224	134	0	0	0.073	0.046	0.115
Vidal_Ramos-SC	-49.35	-27.39	0.18	0.49752	3284	1851	321	942	950	906	950	889	528	94	0.072	0.037	0.115
Videira-SC	-51.13	-27.01	0.66	0.851242	2825	2952	710	887	904	871	904	712	96	44	0.073	0.043	0.115
Vitor_Meireles-SC	-49.85	-26.83	0.6	0.713255	3117	1919	142	837	908	783	908	693	54	16	0.07	0.036	0.115
Xanxerê-SC	-52.41	-26.87	2.67	0.973872	2597	965	805	691	720	632	720	436	36	13	0.074	0.049	0.115
Xavantina-SC	-52.32	-27.02	0.91	0.972951	2268	2147	134	690	707	672	707	543	0	2	0.074	0.05	0.114
Xaxim-SC	-52.53	-26.97	2.25	0.973795	3890	1986	771	1179	1294	1140	1294	844	14	5	0.074	0.051	0.114
Zortéa-SC	-51.54	-27.48	1.9	0.914128	335	87	201	161	173	161	173	87	0	0	0.076	0.048	0.114
Adamantina-SP	-51.06	-21.58	1.16	0.936067	2316	585	702	573	709	631	709	232	215	52	0.046	0.022	0.116
Adolfo-SP	-49.65	-21.29	1.95	0.960597	847	66	229	93	114	99	114	20	2350	13	0.044	0.013	0.117
Aguaí-SP	-47.04	-22.05	1.8	0.974324	2531	584	1232	388	427	392	427	197	4039	104	0.044	0.014	0.117
Águas_de_Santa_Bárbara-SP	-49.26	-22.86	2.03	0.96505	875	124	522	240	253	237	253	47	365	18	0.049	0.015	0.118
Agudos-SP	-49.11	-22.57	0.38	0.950996	2128	73	515	316	372	336	372	47	953	31	0.047	0.015	0.117
Altair-SP	-49.09	-20.53	1.99	0.959756	4531	116	481	117	147	124	147	67	2404	12	0.041	0.012	0.116
Altinópolis-SP	-47.39	-21.02	2.19	0.96725	3679	452	1411	501	651	531	651	277	707	19	0.042	0.013	0.116
Alto_Alegre-SP	-50.19	-21.61	0.12	0.932608	1542	522	426	371	663	567	663	338	107	20	0.045	0.017	0.116
Álvares_Florence-SP	-49.92	-20.29	0.88	0.935745	1288	520	544	420	493	479	493	121	134	28	0.04	0.015	0.115
Álvaro_de_Carvalho-SP	-49.73	-22.09	0.14	0.95561	466	31	230	94	101	98	101	37	732	6	0.046	0.016	0.116
Alvinlândia-SP	-49.76	-22.45	0.95	0.964847	778	40	175	79	118	96	118	59	182	28	0.048	0.016	0.117
Americana-SP	-47.29	-22.72	0.27	0.975982	143	15	3	53	63	15	63	19	79	58	0.046	0.013	0.118
Américo_Brasiliense-SP	-48.03	-21.72	1.01	0.95446	3903	0	1011	14	16	13	16	6	11	3	0.044	0.011	0.117
Américo_de_Campos-SP	-49.77	-20.29	1.32	0.942473	1438	273	336	365	508	449	508	63	892	30	0.041	0.014	0.115
Analândia-SP	-47.68	-22.12	0.55	0.974533	1413	113	624	114	135	121	135	47	245	10	0.045	0.012	0.117
Andradina-SP	-51.33	-20.84	2.03	0.944873	3382	1084	901	951	1086	973	1086	220	447	46	0.043	0.022	0.116
Angatuba-SP	-48.46	-23.44	2.28	0.971606	2536	269	1454	839	953	775	953	135	7656	60	0.05	0.015	0.118
Anhumas-SP	-51.43	-22.36	0.89	0.947266	571	221	235	187	282	260	282	35	372	14	0.049	0.028	0.116
Araçatuba-SP	-50.57	-21.11	2.37	0.955013	2672	855	1233	660	741	708	741	271	2671	112	0.043	0.018	0.116
Aramina-SP	-47.82	-20.15	2.38	0.975355	478	83	216	110	214	87	214	99	85	21	0.04	0.014	0.114
Arandu-SP	-49.06	-23.18	2.25	0.975716	1387	179	522	228	260	233	260	95	228	19	0.05	0.015	0.118
Araraquara-SP	-48.18	-21.79	2.42	0.938958	7434	539	1565	696	773	625	773	353	5810	88	0.045	0.011	0.117
Araras-SP	-47.32	-22.35	1.76	0.975605	1646	744	1347	290	342	293	342	230	448	18	0.046	0.012	0.118
Arealva-SP	-48.98	-22.08	2.36	0.940904	1888	545	786	664	878	827	878	156	1108	78	0.045	0.013	0.117
Areiópolis-SP	-48.65	-22.63	0.87	0.959327	630	16	103	21	35	29	35	15	0	2	0.047	0.013	0.118
Ariranha-SP	-48.78	-21.19	0.37	0.947283	5876	221	2024	120	185	159	185	129	643	15	0.042	0.012	0.116
Assis-SP	-50.42	-22.6	2.27	0.96027	1315	449	410	448	489	455	489	133	35	48	0.048	0.021	0.117
Auriflama-SP	-50.58	-20.64	0.29	0.953455	821	216	327	282	297	281	297	39	0	2	0.042	0.018	0.115
Avanhandava-SP	-49.95	-21.46	1.33	0.948612	993	167	405	136	215	170	215	115	27	13	0.044	0.016	0.116
Avaré-SP	-48.89	-23.08	1.84	0.975982	3889	541	1769	664	728	685	728	185	8945	62	0.05	0.014	0.118
Bady_Bassitt-SP	-49.44	-20.93	1.03	0.959914	344	156	195	119	131	126	131	23	108	22	0.042	0.013	0.116
Balbinos-SP	-49.33	-21.89	0.17	0.936153	138	67	124	41	53	46	53	19	0	1	0.045	0.013	0.117
Bálsamo-SP	-49.55	-20.71	1.32	0.959914	752	197	358	205	265	242	265	81	157	26	0.042	0.013	0.116
Barão_de_Antonina-SP	-49.57	-23.58	1.13	0.975215	396	123	57	166	190	166	190	61	52	43	0.052	0.019	0.118
Barbosa-SP	-49.92	-21.29	1.69	0.960206	363	10	97	94	108	98	108	12	52	4	0.044	0.015	0.116
Bariri-SP	-48.72	-22.07	1.59	0.939908	1901	520	579	226	275	241	275	109	1051	25	0.046	0.012	0.117
Barretos-SP	-48.65	-20.51	2.51	0.972392	3691	749	2187	774	905	771	905	388	5074	113	0.041	0.012	0.115
Barrinha-SP	-48.1	-21.23	2.72	0.967037	96	58	82	22	37	28	37	22	254	4	0.042	0.012	0.116
Batatais-SP	-47.57	-20.87	2.24	0.969276	1981	800	1651	482	626	522	626	291	1678	40	0.042	0.013	0.115
Bauru-SP	-49.13	-22.25	0.71	0.942898	1800	200	694	442	470	443	470	89	665	85	0.046	0.014	0.117
Bebedouro-SP	-48.51	-20.94	2.21	0.964921	3154	875	2539	617	745	609	745	548	3663	130	0.042	0.011	0.116
Bento_de_Abreu-SP	-50.86	-21.33	2.15	0.957993	545	67	499	61	94	83	94	43	8	5	0.044	0.02	0.116
Bernardino_de_Campos-SP	-49.49	-23.03	2.28	0.972509	968	230	395	273	338	279	338	138	1549	41	0.05	0.016	0.118
Bilac-SP	-50.48	-21.43	2.17	0.950138	1215	443	247	234	373	332	373	183	473	28	0.045	0.017	0.117
Birigui-SP	-50.35	-21.26	2.74	0.959815	2377	1552	1002	649	805	731	805	394	1363	95	0.044	0.017	0.116
Boa_Esperança_do_Sul-SP	-48.46	-21.94	1.49	0.944441	1679	108	1103	145	158	147	158	94	10094	16	0.044	0.013	0.116
Bocaina-SP	-48.53	-22.11	0.69	0.946269	3472	70	488	106	148	124	148	52	9839	3	0.046	0.011	0.118
Bofete-SP	-48.29	-23.13	0.71	0.975906	630	95	304	219	232	209	232	26	310	4	0.049	0.013	0.118
Boituva-SP	-47.67	-23.29	0.42	0.974912	1283	333	328	222	233	219	233	59	85	11	0.048	0.014	0.118
Bom_Sucesso_de_Itararé-SP	-49.16	-24.32	0.88	0.969895	284	29	59	84	104	45	104	3	0	2	0.055	0.02	0.118
Borá-SP	-50.5	-22.24	1.5	0.953896	1560	53	277	43	53	52	53	10	0	1	0.047	0.021	0.116
Boracéia-SP	-48.79	-22.17	0.49	0.93671	288	117	275	84	104	99	104	76	13	3	0.045	0.013	0.117
Borborema-SP	-49.07	-21.61	2.34	0.945536	1761	910	834	452	630	571	630	332	1476	39	0.044	0.012	0.117
Borebi-SP	-48.99	-22.68	0.34	0.962189	412	7	53	45	76	65	76	18	107	3	0.047	0.015	0.117
Botucatu-SP	-48.47	-22.86	1.65	0.971781	2723	472	1243	522	565	529	565	143	2421	73	0.048	0.013	0.118
Braúna-SP	-50.34	-21.55	1.44	0.946211	758	273	210	217	308	288	308	73	981	14	0.044	0.018	0.116
Brejo_Alegre-SP	-50.21	-21.18	1.75	0.959815	227	291	213	82	87	84	87	43	66	8	0.043	0.017	0.115
Brodowski-SP	-47.63	-21.05	2.24	0.973108	727	210	353	114	123	89	123	68	509	17	0.042	0.012	0.116
Brotas-SP	-48.08	-22.27	0.71	0.958993	1680	185	759	215	236	216	236	110	1620	11	0.046	0.012	0.117
Buri-SP	-48.58	-23.75	2.67	0.967229	1937	294	905	342	393	363	393	168	3013	75	0.052	0.016	0.118
Buritama-SP	-50.2	-21.05	2.67	0.959747	1397	340	437	364	444	411	444	129	657	47	0.043	0.016	0.116
Buritizal-SP	-47.69	-20.21	2.3	0.975355	450	132	364	144	160	144	160	66	1235	27	0.041	0.013	0.115
Cabrália_Paulista-SP	-49.37	-22.49	0.85	0.960677	569	10	217	126	157	133	157	29	1190	15	0.047	0.015	0.117
Cafelândia-SP	-49.55	-21.73	1.03	0.93879	1403	279	1232	338	434	417	434	105	3055	33	0.044	0.015	0.116
Caiuá-SP	-51.99	-21.8	0.19	0.937689	1978	313	349	625	657	341	657	68	20	19	0.047	0.03	0.116
Cajobi-SP	-48.84	-20.87	0.43	0.973605	1730	368	550	187	241	209	241	163	1251	33	0.041	0.013	0.115
Cajuru-SP	-47.31	-21.28	0.53	0.957278	2108	373	999	706	904	796	904	513	364	104	0.043	0.013	0.116
Campina_do_Monte_Alegre-SP	-48.44	-23.61	2.01	0.967229	451	150	383	114	132	123	132	64	1100	19	0.051	0.015	0.118
Campinas-SP	-47.04	-22.88	2.08	0.970688	3460	595	1139	606	631	600	631	272	1248	260	0.047	0.013	0.119
Campos_Novos_Paulista-SP	-50.01	-22.61	2.68	0.962256	570	289	389	241	260	245	260	76	101	5	0.048	0.019	0.116
Cândido_Mota-SP	-50.42	-22.81	2.39	0.961682	1506	855	853	441	644	573	644	414	4554	23	0.05	0.021	0.117
Cândido_Rodrigues-SP	-48.63	-21.34	0.68	0.947283	491	543	292	128	171	141	171	146	392	53	0.043	0.012	0.116
Canitar-SP	-49.79	-23.02	2.41	0.974768	499	11	197	28	37	29	37	14	0	2	0.05	0.018	0.117
Capão_Bonito-SP	-48.29	-24.04	1.09	0.921508	2566	933	1494	613	697	606	697	330	4146	166	0.053	0.016	0.118
Capela_do_Alto-SP	-47.73	-23.47	0.66	0.967292	1054	266	390	238	299	271	299	84	129	20	0.05	0.013	0.119
Cardoso-SP	-49.95	-20.07	2.47	0.930878	700	177	436	312	339	317	339	35	1310	26	0.04	0.015	0.115
Casa_Branca-SP	-47.09	-21.8	2.45	0.974366	3451	667	1919	466	522	452	522	306	31944	178	0.044	0.013	0.117
Cássia_dos_Coqueiros-SP	-47.14	-21.26	0.32	0.957278	990	171	502	247	283	246	283	148	23	17	0.043	0.013	0.117
Castilho-SP	-51.57	-20.9	1.25	0.941429	1710	352	505	523	673	462	673	37	336	12	0.043	0.024	0.116
Catanduva-SP	-48.96	-21.13	0.97	0.951444	2753	161	843	104	128	119	128	67	3473	31	0.043	0.011	0.117
Catiguá-SP	-49.05	-21.06	0.09	0.951444	462	34	161	48	49	49	49	9	0	2	0.043	0.012	0.116
Cedral-SP	-49.26	-20.91	0.52	0.958101	1163	483	498	397	500	434	500	109	146	46	0.042	0.013	0.116
Cerqueira_César-SP	-49.14	-23.06	2.05	0.966609	2201	370	746	482	589	536	589	145	2950	88	0.049	0.016	0.117
Cerquilho-SP	-47.76	-23.19	1.11	0.974912	1003	233	519	98	114	110	114	31	14	6	0.049	0.012	0.119
Cesário_Lange-SP	-47.9	-23.22	1.11	0.975448	706	181	199	211	231	203	231	35	73	5	0.049	0.013	0.118
Chavantes-SP	-49.73	-23.05	2.37	0.974768	902	25	214	48	65	53	65	26	6150	4	0.05	0.018	0.117
Clementina-SP	-50.46	-21.57	0.9	0.940878	4650	246	282	130	223	192	223	51	1577	14	0.044	0.019	0.116
Colina-SP	-48.59	-20.75	2.36	0.974594	961	159	778	146	159	131	159	103	1875	12	0.042	0.011	0.116
Colômbia-SP	-48.72	-20.27	2.26	0.968533	1272	125	727	205	218	193	218	82	5494	32	0.041	0.011	0.116
Cordeirópolis-SP	-47.41	-22.48	2.98	0.975794	635	279	302	136	143	127	143	74	1712	31	0.046	0.012	0.118
Coroados-SP	-50.3	-21.38	2.98	0.959815	1080	681	521	242	336	307	336	183	301	23	0.044	0.017	0.116
Coronel_Macedo-SP	-49.31	-23.63	2.23	0.974213	920	245	479	250	326	274	326	146	1244	51	0.052	0.018	0.118
Corumbataí-SP	-47.61	-22.24	0.52	0.975069	999	434	529	275	342	314	342	87	332	20	0.045	0.012	0.118
Cosmópolis-SP	-47.19	-22.65	1.11	0.975982	919	375	291	107	120	116	120	72	66	14	0.046	0.013	0.118
Cosmorama-SP	-49.77	-20.44	0.83	0.950851	3348	870	662	562	705	646	705	200	1435	51	0.041	0.014	0.115
Cravinhos-SP	-47.74	-21.34	2.03	0.97086	1644	74	534	139	216	189	216	103	2283	43	0.043	0.012	0.116
Cristais_Paulista-SP	-47.4	-20.37	2.37	0.97514	1297	216	1028	278	313	276	313	167	311	30	0.041	0.014	0.115
Cruzália-SP	-50.77	-22.74	2.34	0.961483	459	279	489	126	179	131	179	154	0	2	0.049	0.024	0.117
Descalvado-SP	-47.65	-21.88	1.74	0.972248	1786	340	1355	302	328	299	328	175	1545	23	0.044	0.012	0.117
Dobrada-SP	-48.36	-21.52	1.95	0.951086	224	56	87	17	21	19	21	13	0	1	0.043	0.012	0.116
Dois_Córregos-SP	-48.34	-22.4	0.67	0.967411	1177	667	788	340	380	321	380	206	67	18	0.046	0.012	0.118
Dolcinópolis-SP	-50.53	-20.12	0.32	0.94291	294	93	104	107	166	151	166	33	112	15	0.04	0.017	0.115
Dourado-SP	-48.33	-22.12	0.16	0.958993	583	109	358	99	115	111	115	42	35	9	0.045	0.012	0.117
Dracena-SP	-51.58	-21.56	0.4	0.929865	1433	316	720	624	656	584	656	182	8833	75	0.046	0.026	0.116
Dumont-SP	-47.98	-21.25	2.57	0.967037	604	172	296	54	220	107	220	150	822	9	0.042	0.012	0.116
Echaporã-SP	-50.2	-22.45	2.31	0.959664	1967	140	584	267	356	280	356	105	355	26	0.047	0.02	0.116
Elias_Fausto-SP	-47.37	-23.07	0.21	0.972322	1946	363	657	350	502	392	502	231	1131	120	0.048	0.013	0.118
Elisiário-SP	-49.09	-21.16	0.3	0.955605	298	120	268	77	143	115	143	45	382	11	0.043	0.012	0.116
Espírito_Santo_do_Pinhal-SP	-46.79	-22.19	0.35	0.974198	3106	522	1065	383	406	338	406	229	333	36	0.044	0.015	0.117
Espírito_Santo_do_Turvo-SP	-49.43	-22.67	0.36	0.969568	628	106	142	185	215	157	215	98	28	109	0.048	0.016	0.117
Estiva_Gerbi-SP	-46.94	-22.24	0.72	0.974198	731	179	204	131	147	135	147	60	1082	58	0.045	0.013	0.118
Estrela_d'Oeste-SP	-50.41	-20.27	2.35	0.929018	471	140	156	113	152	141	152	6	44	4	0.04	0.017	0.115
Estrela_do_Norte-SP	-51.67	-22.49	0.85	0.940236	2198	185	339	223	257	247	257	36	36	14	0.049	0.031	0.116
Euclides_da_Cunha_Paulista-SP	-52.59	-22.52	1.02	0.934307	1938	153	245	753	807	677	807	92	72	12	0.05	0.04	0.115
Fartura-SP	-49.52	-23.39	2.18	0.975274	1851	333	500	598	647	568	647	205	196	32	0.051	0.018	0.118
Fernandópolis-SP	-50.28	-20.27	1.91	0.929018	3097	726	941	677	819	742	819	229	1120	72	0.041	0.016	0.115
Fernão-SP	-49.54	-22.37	0.71	0.949254	556	98	122	209	225	214	225	104	115	25	0.047	0.015	0.117
Flórida_Paulista-SP	-51.17	-21.54	0.44	0.928031	5067	493	802	388	586	522	586	175	289	20	0.045	0.023	0.116
Florínia-SP	-50.7	-22.88	2.51	0.961483	224	113	280	52	82	68	82	63	0	2	0.05	0.023	0.117
Franca-SP	-47.38	-20.56	2.27	0.974812	3512	382	1479	854	967	811	967	353	292	134	0.041	0.014	0.115
Gabriel_Monteiro-SP	-50.56	-21.5	0.82	0.945157	499	229	111	144	218	204	218	78	96	15	0.045	0.018	0.117
Garça-SP	-49.69	-22.23	0.35	0.95561	3310	263	1699	574	648	570	648	400	841	66	0.047	0.015	0.117
Gastão_Vidigal-SP	-50.2	-20.8	1.05	0.95968	482	78	134	203	280	255	280	21	117	6	0.042	0.016	0.116
Gavião_Peixoto-SP	-48.45	-21.79	1.58	0.941031	779	120	399	63	71	64	71	50	1501	8	0.044	0.012	0.117
General_Salgado-SP	-50.42	-20.64	1.23	0.948183	2250	503	912	319	502	446	502	141	50	9	0.042	0.017	0.116
Getulina-SP	-50.03	-21.78	0.85	0.937017	1350	199	562	215	250	237	250	61	458	23	0.045	0.017	0.116
Glicério-SP	-50.2	-21.34	2.35	0.959815	432	215	337	195	239	224	239	84	347	16	0.043	0.017	0.116
Guaiçara-SP	-49.76	-21.57	0.69	0.951013	709	148	323	111	119	116	119	34	980	18	0.044	0.015	0.116
Guaimbê-SP	-49.86	-21.88	0.11	0.941427	324	134	228	125	144	135	144	33	49	11	0.045	0.016	0.117
Guaíra-SP	-48.36	-20.31	2.46	0.97185	2270	231	3406	325	381	318	381	237	22390	114	0.041	0.012	0.115
Guapiaçu-SP	-49.19	-20.74	1.65	0.960597	1850	443	917	602	701	537	701	59	659	33	0.042	0.012	0.116
Guará-SP	-47.78	-20.48	2.6	0.975355	561	156	330	167	185	150	185	77	693	43	0.041	0.013	0.115
Guaraci-SP	-49	-20.37	2.09	0.96195	488	72	557	131	143	132	143	57	288	6	0.041	0.012	0.115
Guarani_d'Oeste-SP	-50.34	-20.07	1.98	0.929018	281	56	200	92	121	106	121	31	109	8	0.04	0.016	0.115
Guarantã-SP	-49.59	-21.92	0.43	0.944397	1014	148	549	275	291	223	291	71	296	22	0.046	0.014	0.117
Guareí-SP	-48.22	-23.37	0.83	0.975982	2416	551	566	842	939	794	939	68	1508	33	0.05	0.014	0.118
Guariba-SP	-48.23	-21.4	2.4	0.963215	3142	67	1055	65	97	86	97	39	5	16	0.043	0.012	0.116
Guatapará-SP	-47.98	-21.45	1.83	0.960749	1055	172	543	187	215	126	215	68	1019	22	0.043	0.012	0.116
Guzolândia-SP	-50.71	-20.63	0.86	0.94723	682	176	375	224	301	239	301	37	240	7	0.042	0.018	0.116
Herculândia-SP	-50.37	-21.96	0.25	0.9468	1040	400	541	299	622	385	622	228	175	210	0.046	0.019	0.117
Holambra-SP	-47.07	-22.63	1.73	0.975982	2614	124	509	172	184	171	184	126	688	111	0.046	0.013	0.118
Hortolândia-SP	-47.21	-22.88	1.24	0.975982	70	18	6	8	8	8	8	3	10	3	0.047	0.013	0.118
Iacanga-SP	-49.04	-21.89	0.98	0.939716	1520	132	618	241	299	285	299	86	3314	29	0.045	0.012	0.117
Iacri-SP	-50.62	-21.8	0.63	0.930212	872	399	532	274	360	319	360	120	474	48	0.045	0.021	0.116
Iaras-SP	-49.11	-22.82	2.18	0.962189	1068	64	281	215	267	223	267	25	145	3	0.049	0.014	0.118
Ibaté-SP	-48.03	-21.95	1.82	0.960611	260	27	203	36	37	33	37	23	65	11	0.044	0.012	0.117
Ibirá-SP	-49.22	-21.07	1.76	0.958101	1088	366	773	270	348	323	348	99	154	24	0.042	0.013	0.116
Ibirarema-SP	-50.08	-22.81	2.38	0.961882	732	675	228	166	322	248	322	222	164	7	0.049	0.019	0.117
Ibitinga-SP	-48.85	-21.79	1.88	0.943105	2000	557	1579	435	501	463	501	234	506	44	0.044	0.013	0.116
Icém-SP	-49.19	-20.37	1.09	0.945065	307	44	167	80	107	89	107	18	182	5	0.04	0.013	0.115
Iepê-SP	-51.06	-22.65	2.49	0.95425	564	126	491	222	260	229	260	87	208	9	0.049	0.027	0.116
Igarapava-SP	-47.68	-20.06	2.6	0.97546	1229	283	655	295	460	369	460	272	83	23	0.041	0.013	0.115
Ilha_Solteira-SP	-51.26	-20.43	1.27	0.95238	1682	62	322	294	699	244	699	244	298	149	0.042	0.021	0.115
Indiaporã-SP	-50.26	-19.95	2.27	0.927514	690	100	436	228	264	202	264	85	145	17	0.04	0.016	0.115
Inúbia_Paulista-SP	-50.96	-21.74	0.85	0.916233	425	50	207	87	116	99	116	36	806	8	0.046	0.022	0.116
Ipaussu-SP	-49.61	-23.07	2.28	0.974768	626	43	164	84	97	87	97	28	38	5	0.05	0.017	0.118
Iperó-SP	-47.63	-23.4	0.33	0.974912	547	95	86	205	211	193	211	39	300	45	0.049	0.013	0.119
Ipeúna-SP	-47.72	-22.42	0.27	0.975257	488	217	456	156	213	196	213	95	12	11	0.046	0.012	0.118
Ipiguá-SP	-49.4	-20.65	0.6	0.960597	603	75	249	116	126	118	126	26	296	19	0.041	0.013	0.116
Ipuã-SP	-48.07	-20.42	2.76	0.974263	333	113	266	90	107	99	107	43	356	9	0.041	0.012	0.115
Irapuã-SP	-49.4	-21.27	0.28	0.958101	1267	616	591	280	376	320	376	221	979	42	0.043	0.013	0.117
Irapuru-SP	-51.35	-21.48	0.25	0.928031	1466	236	390	393	523	483	523	192	237	31	0.045	0.024	0.116
Itaberá-SP	-49.14	-23.87	2.62	0.974213	3973	1023	1383	1132	1441	1310	1441	445	4331	32	0.053	0.018	0.118
Itaí-SP	-49.05	-23.47	2.49	0.973497	3286	339	2035	577	625	578	625	231	19565	84	0.051	0.017	0.117
Itajobi-SP	-49.05	-21.36	1.95	0.951444	2204	942	1440	562	647	604	647	451	1446	115	0.043	0.012	0.117
Itaju-SP	-48.79	-21.95	1.07	0.939908	503	391	314	246	275	273	275	127	1132	15	0.045	0.012	0.117
Itapetininga-SP	-48.12	-23.65	2.24	0.966115	7501	1157	2335	1393	1499	1405	1499	465	6492	277	0.05	0.015	0.118
Itapeva-SP	-48.87	-23.91	2.78	0.968342	4212	678	1754	1176	1315	1149	1315	457	6877	101	0.053	0.017	0.118
Itápolis-SP	-48.82	-21.55	2.2	0.945194	4080	2836	4447	1091	1386	1289	1386	1110	1091	115	0.044	0.012	0.116
Itaporanga-SP	-49.46	-23.67	1.23	0.975215	2347	578	387	819	1094	876	1094	221	681	111	0.052	0.019	0.118
Itapuí-SP	-48.7	-22.25	1.17	0.93671	333	70	181	82	97	86	97	58	23	7	0.046	0.013	0.117
Itapura-SP	-51.44	-20.6	2.32	0.943054	287	10	158	30	68	61	68	16	0	1	0.042	0.022	0.116
Itararé-SP	-49.3	-24.08	2.51	0.969895	2511	730	759	633	875	654	875	332	14263	28	0.055	0.019	0.118
Itatiba-SP	-46.81	-23.01	0.39	0.951149	1637	627	712	317	342	309	342	158	801	111	0.048	0.013	0.119
Itatinga-SP	-48.63	-23.15	0.86	0.970431	1131	141	697	304	370	327	370	112	1468	16	0.049	0.014	0.118
Itirapina-SP	-47.83	-22.29	2.35	0.974533	1030	110	467	243	268	208	268	36	417	18	0.046	0.011	0.118
Itirapuã-SP	-47.17	-20.66	0.78	0.973612	718	55	374	179	216	185	216	92	0	2	0.042	0.014	0.115
Itobi-SP	-46.92	-21.75	1.78	0.973746	345	147	149	146	161	88	161	62	3463	50	0.044	0.013	0.118
Itu-SP	-47.28	-23.31	0.18	0.968662	1089	72	371	211	215	202	215	28	66	11	0.048	0.014	0.118
Ituverava-SP	-47.81	-20.33	2.51	0.975355	1040	392	837	293	406	322	406	215	481	72	0.041	0.013	0.115
Jaborandi-SP	-48.42	-20.65	2.24	0.974594	459	120	746	101	176	134	176	135	127	13	0.041	0.012	0.115
Jaboticabal-SP	-48.29	-21.22	2.43	0.963215	5246	684	2716	376	440	392	440	225	504	55	0.042	0.012	0.116
Jales-SP	-50.55	-20.29	0.53	0.94291	2801	1055	943	991	1113	1050	1113	382	1161	278	0.04	0.018	0.115
Jardinópolis-SP	-47.83	-20.99	2.33	0.973932	1471	254	812	186	230	190	230	111	3134	38	0.042	0.012	0.116
Jaú-SP	-48.56	-22.3	2.42	0.947851	4813	310	1242	269	348	302	348	238	2782	43	0.046	0.012	0.118
Jeriquara-SP	-47.57	-20.34	2.4	0.97514	2278	46	401	125	184	153	184	113	1323	21	0.041	0.013	0.115
João_Ramalho-SP	-50.8	-22.28	2.34	0.950348	428	67	180	136	180	164	180	17	224	7	0.048	0.022	0.117
José_Bonifácio-SP	-49.78	-21.09	2.29	0.959914	1910	861	1208	605	715	652	715	199	1048	46	0.042	0.015	0.116
Junqueirópolis-SP	-51.44	-21.45	0.41	0.929865	2064	240	483	686	905	768	905	161	231	51	0.045	0.025	0.116
Laranjal_Paulista-SP	-47.87	-23.01	1.45	0.975448	1086	284	629	381	455	389	455	117	0	2	0.048	0.013	0.118
Lavínia-SP	-51.03	-21.15	0.61	0.953011	538	274	415	214	248	226	248	59	129	28	0.044	0.021	0.116
Leme-SP	-47.34	-22.17	2.32	0.975605	1785	881	838	259	370	336	370	305	348	37	0.045	0.012	0.118
Lençóis_Paulista-SP	-48.83	-22.68	0.45	0.959327	2427	133	473	345	427	354	427	76	2007	61	0.048	0.013	0.118
Lins-SP	-49.68	-21.65	1.22	0.941427	692	206	581	154	168	159	168	41	901	24	0.045	0.014	0.117
Lourdes-SP	-50.23	-20.95	2.49	0.959747	231	49	82	83	94	83	94	12	31	3	0.043	0.016	0.116
Lucélia-SP	-50.99	-21.64	0.12	0.930153	1276	310	537	368	516	435	516	162	97	36	0.046	0.021	0.117
Lucianópolis-SP	-49.55	-22.47	0.98	0.959411	691	106	362	115	146	138	146	56	146	20	0.047	0.016	0.117
Luís_Antônio-SP	-47.78	-21.55	2.1	0.970411	2487	36	763	59	64	61	64	19	17985	9	0.044	0.011	0.117
Luiziânia-SP	-50.35	-21.67	1.14	0.932608	1096	312	562	185	389	301	389	101	185	15	0.044	0.019	0.116
Lupércio-SP	-49.82	-22.43	0.51	0.964847	1010	58	307	122	187	153	187	84	140	19	0.047	0.017	0.117
Lutécia-SP	-50.39	-22.33	2.21	0.957445	541	43	442	179	236	212	236	42	69	9	0.047	0.02	0.117
Macaubal-SP	-49.97	-20.84	0.89	0.959455	2314	571	293	443	670	566	670	154	118	19	0.042	0.015	0.116
Macedônia-SP	-50.18	-20.1	2.27	0.927514	804	318	424	304	362	338	362	65	71	13	0.04	0.016	0.115
Magda-SP	-50.23	-20.6	1.68	0.944349	1251	102	355	207	295	263	295	75	3152	6	0.041	0.016	0.116
Manduri-SP	-49.3	-23.05	2.36	0.97025	689	167	386	230	344	257	344	100	1196	19	0.049	0.017	0.117
Marabá_Paulista-SP	-52.06	-22.13	0.82	0.938399	1543	253	490	444	512	374	512	56	125	8	0.049	0.032	0.116
Maracaí-SP	-50.75	-22.65	2.43	0.961483	1466	580	1182	261	279	269	279	146	2540	8	0.049	0.023	0.117
[truncated: 305 more rows]

## Sheet: Metadata
Tec1	Individuals working in agricultural establishments
Tec2	Number of agricultural machinery equipment and implements existing in family agriculture establishments (numbers)
Tec3	Number of agricultural machinery equipment and implements existing in non-family agricultural establishments (numbers)
Tec4	Number of agricultural establishments (numbers) that use electric energy
Tec5	Number of agricultural establishments with pest control and/or plant diseases (numbers)
Tec6	Number of agricultural establishments with water resources (numbers)
Tec7	Number of agricultural establishments using fertilizers (numbers)
Tec8	Number of agricultural establishments using agrochemicals (numbers)
Tec9	Area of ​​agricultural establishments with irrigation use (hectares)
Tec10	Number of agricultural establishments with irrigation use (numbers)
